# Supplementary material for: Ageing promotes metastasis via activation of the integrated stress response
Source: Nature. 2026 Mar 11;652(8112):1339–48. doi: 10.1038/s41586-026-10216-0 (PMC13128440; doi:10.1038/s41586-026-10216-0)
Supplement: Supplementary file 3 — Gene lists related to Figs. 2 and 3. [file 41586_2026_10216_MOESM3_ESM.xlsx]

## Sheet: Fig 2a_ATACseq
# GREAT version 4.0.4
Species assembly: mm10
Association rule: Basal+extension: 5000 bp upstream, 1000 bp downstream, 1000000 bp max extension, curated regulatory domains included
# Term Name	Binom Rank	Binom Raw P-Value	Binom FDR Q-Val	Binom Fold Enrichment	Binom Observed Region Hits	Binom Region Set Coverage	Hyper Rank	Hyper FDR Q-Val	Hyper Fold Enrichment	Hyper Observed Gene Hits	Hyper Total Genes	Hyper Gene Set Coverage
regulation of mitochondrial membrane permeability	233	1.67377e-41	9.40329e-40	2.45291	296	0.00729118	1441	0.000558892	1.23945	52	53	0.00307038
adherens junction organization	241	2.14979e-40	1.16767e-38	2.19859	361	0.00889228	1774	0.00389257	1.23391	42	43	0.00247992
regulation of membrane permeability	263	2.77015e-38	1.37875e-36	2.22933	331	0.00815331	1288	0.000136181	1.24223	59	60	0.0034837
cellular response to topologically incorrect protein	299	5.06141e-34	2.21585e-32	2.07478	345	0.00849817	989	5.20735e-06	1.24666	75	76	0.00442844
detoxification	308	3.09036e-33	1.3134e-31	2.08665	332	0.00817794	1854	0.00554075	1.16393	82	89	0.00484176
cellular response to unfolded protein	351	1.30705e-30	4.87444e-29	2.10506	298	0.00734044	1318	0.000205999	1.24151	57	58	0.00336561
endoplasmic reticulum unfolded protein response	352	1.66983e-30	6.20969e-29	2.17931	274	0.00674927	1479	0.000676183	1.23899	51	52	0.00301134
cellular detoxification	369	3.01185e-29	1.06843e-27	2.03065	310	0.00763603	2017	0.0110863	1.15801	77	84	0.00454653
cellular oxidant detoxification	382	9.71197e-29	3.328e-27	2.02345	307	0.00756214	2118	0.0143196	1.15544	75	82	0.00442844
positive regulation of release of cytochrome c from mitochondria	386	2.0618e-28	6.99196e-27	2.90063	148	0.00364559	1924	0.0077094	1.26328	29	29	0.00171233
regulation of transcription from RNA polymerase II promoter in response to stress	391	4.06603e-28	1.36124e-26	2.01796	302	0.00743897	1279	0.000135507	1.26328	48	48	0.0028342
positive regulation of transcription from RNA polymerase II promoter in response to stress	395	7.51039e-28	2.48889e-26	2.61961	172	0.00423677	2297	0.0262962	1.26328	23	23	0.00135805
adherens junction assembly	437	6.49101e-26	1.94433e-24	2.03196	272	0.0067	2338	0.0296752	1.22381	31	32	0.00183042
maintenance of protein localization in organelle	470	1.51423e-24	4.21729e-23	2.82562	132	0.00325147	1973	0.00950057	1.26328	28	28	0.00165328
response to cadmium ion	473	2.0594e-24	5.69928e-23	2.03873	253	0.00623199	1967	0.00856357	1.19561	53	56	0.00312943
cell-substrate junction assembly	480	2.93792e-24	8.01195e-23	2.0268	255	0.00628125	2338	0.0296752	1.22381	31	32	0.00183042
execution phase of apoptosis	495	1.33764e-23	3.53733e-22	2.43496	165	0.00406434	2515	0.0429963	1.1968	36	38	0.00212565
positive regulation of mRNA catabolic process	537	6.092e-22	1.485e-20	2.21268	186	0.00458162	2082	0.0143775	1.26328	26	26	0.00153519
regulation of release of cytochrome c from mitochondria	564	3.852e-21	8.94019e-20	2.02211	221	0.00544375	1321	0.000209619	1.26328	46	46	0.00271611
cytoplasmic sequestering of protein	603	9.6578e-20	2.09653e-18	2.60229	120	0.00295588	1829	0.00507801	1.26328	31	31	0.00183042

## Sheet: Fig 2a_RNAseq
# GSEA version 4.3.3
NAME	GS<br> follow link to MSigDB	GS DETAILS	SIZE	ES	NES	NOM p-val	FDR q-val	FWER p-val	RANK AT MAX	LEADING EDGE
HALLMARK_E2F_TARGETS	HALLMARK_E2F_TARGETS	Details ...	199	0.591697	2.84132	0	0	0	4089	tags=59%, list=27%, signal=80%
HALLMARK_G2M_CHECKPOINT	HALLMARK_G2M_CHECKPOINT	Details ...	194	0.505931	2.51091	0	0	0	4081	tags=53%, list=27%, signal=71%
HALLMARK_MYC_TARGETS_V2	HALLMARK_MYC_TARGETS_V2	Details ...	58	0.499521	2.0054	0	0	0	2617	tags=48%, list=17%, signal=58%
HALLMARK_MYC_TARGETS_V1	HALLMARK_MYC_TARGETS_V1	Details ...	196	0.39763	1.9458	0	0	0	4693	tags=52%, list=31%, signal=74%
HALLMARK_UNFOLDED_PROTEIN_RESPONSE	HALLMARK_UNFOLDED_PROTEIN_RESPONSE	Details ...	110	0.427923	1.93983	0	0.000122	0.001	3805	tags=44%, list=25%, signal=58%
HALLMARK_DNA_REPAIR	HALLMARK_DNA_REPAIR	Details ...	143	0.333158	1.5441	0	0.0173495	0.119	4066	tags=39%, list=27%, signal=53%
HALLMARK_MITOTIC_SPINDLE	HALLMARK_MITOTIC_SPINDLE	Details ...	197	0.29097	1.43099	0	0.0411101	0.299	3529	tags=36%, list=23%, signal=46%
HALLMARK_MTORC1_SIGNALING	HALLMARK_MTORC1_SIGNALING	Details ...	196	0.278951	1.35863	0.0134228	0.0673839	0.494	3364	tags=34%, list=22%, signal=43%
HALLMARK_EPITHELIAL_MESENCHYMAL_TRANSITION	HALLMARK_EPITHELIAL_MESENCHYMAL_TRANSITION	Details ...	160	0.267959	1.26783	0.0269461	0.119726	0.731	1428	tags=19%, list=9%, signal=20%
HALLMARK_KRAS_SIGNALING_UP	HALLMARK_KRAS_SIGNALING_UP	Details ...	162	0.267781	1.26439	0.0568182	0.110433	0.74	1892	tags=25%, list=12%, signal=29%
HALLMARK_WNT_BETA_CATENIN_SIGNALING	HALLMARK_WNT_BETA_CATENIN_SIGNALING	Details ...	34	0.347599	1.22737	0.192593	0.133864	0.839	1177	tags=21%, list=8%, signal=22%
HALLMARK_SPERMATOGENESIS	HALLMARK_SPERMATOGENESIS	Details ...	77	0.272836	1.15256	0.18509	0.20567	0.954	3460	tags=34%, list=23%, signal=44%
HALLMARK_PI3K_AKT_MTOR_SIGNALING	HALLMARK_PI3K_AKT_MTOR_SIGNALING	Details ...	92	0.264501	1.14568	0.206044	0.197852	0.963	2969	tags=26%, list=20%, signal=32%
HALLMARK_APICAL_JUNCTION	HALLMARK_APICAL_JUNCTION	Details ...	157	0.240791	1.13661	0.148368	0.195302	0.969	3008	tags=31%, list=20%, signal=38%

## Sheet: Fig 2b
# GSEA version 4.3.3		Hallmark- Unfolded Protein Response
NAME	SYMBOL	TITLE	RANK IN GENE LIST	RANK METRIC SCORE	RUNNING ES	CORE ENRICHMENT
row_0	Ern1	endoplasmic reticulum (ER) to nucleus signalling 1 [Source:MGI Symbol;Acc:MGI:1930134]	70	2.47685	0.031551	Yes
row_1	Mthfd2	methylenetetrahydrofolate dehydrogenase (NAD+ dependent), methenyltetrahydrofolate cyclohydrolase [Source:MGI Symbol;Acc:MGI:1338850]	124	2.17314	0.0597911	Yes
row_2	Tubb2a	tubulin, beta 2A class IIA [Source:MGI Symbol;Acc:MGI:107861]	147	2.06483	0.088504	Yes
row_3	Pdia5	protein disulfide isomerase associated 5 [Source:MGI Symbol;Acc:MGI:1919849]	181	1.94059	0.114672	Yes
row_4	Eif4a2	eukaryotic translation initiation factor 4A2 [Source:MGI Symbol;Acc:MGI:106906]	472	1.47152	0.116947	Yes
row_5	Ssr1	signal sequence receptor, alpha [Source:MGI Symbol;Acc:MGI:105082]	547	1.40594	0.132584	Yes
row_6	Cks1b	CDC28 protein kinase 1b [Source:MGI Symbol;Acc:MGI:1889208]	554	1.39727	0.152604	Yes
row_7	Xpot	exportin, tRNA (nuclear export receptor for tRNAs) [Source:MGI Symbol;Acc:MGI:1920442]	555	1.39694	0.173016	Yes
row_8	Rrp9	ribosomal RNA processing 9, U3 small nucleolar RNA binding protein [Source:MGI Symbol;Acc:MGI:2384313]	562	1.38964	0.192924	Yes
row_9	Exoc2	exocyst complex component 2 [Source:MGI Symbol;Acc:MGI:1913732]	564	1.38883	0.213151	Yes
row_10	Tars	threonyl-tRNA synthetase [Source:MGI Symbol;Acc:MGI:106314]	804	1.22254	0.215169	Yes
row_11	Atf4	activating transcription factor 4 [Source:MGI Symbol;Acc:MGI:88096]	936	1.15576	0.223372	Yes
row_12	Ywhaz	tyrosine 3-monooxygenase/tryptophan 5-monooxygenase activation protein, zeta polypeptide [Source:MGI Symbol;Acc:MGI:109484]	946	1.14863	0.239559	Yes
row_13	Nop56	NOP56 ribonucleoprotein [Source:MGI Symbol;Acc:MGI:1914384]	953	1.14657	0.255915	Yes
row_14	Eif4ebp1	eukaryotic translation initiation factor 4E binding protein 1 [Source:MGI Symbol;Acc:MGI:103267]	1019	1.1164	0.267919	Yes
row_15	Exosc4	exosome component 4 [Source:MGI Symbol;Acc:MGI:1923576]	1026	1.11411	0.2838	Yes
row_16	Aldh18a1	aldehyde dehydrogenase 18 family, member A1 [Source:MGI Symbol;Acc:MGI:1888908]	1073	1.08865	0.296658	Yes
row_17	Chac1	ChaC, cation transport regulator 1 [Source:MGI Symbol;Acc:MGI:1916315]	1179	1.04273	0.304933	Yes
row_18	Asns	asparagine synthetase [Source:MGI Symbol;Acc:MGI:1350929]	1371	0.972472	0.306479	Yes
row_19	Eif4g1	eukaryotic translation initiation factor 4, gamma 1 [Source:MGI Symbol;Acc:MGI:2384784]	1399	0.964893	0.318788	Yes
row_20	Iars	isoleucine-tRNA synthetase [Source:MGI Symbol;Acc:MGI:2145219]	1409	0.962897	0.332262	Yes
row_21	Psat1	phosphoserine aminotransferase 1 [Source:MGI Symbol;Acc:MGI:2183441]	1473	0.943706	0.341874	Yes
row_22	Nolc1	nucleolar and coiled-body phosphoprotein 1 [Source:MGI Symbol;Acc:MGI:1918019]	1534	0.92628	0.351431	Yes
row_23	Eif4a3	eukaryotic translation initiation factor 4A3 [Source:MGI Symbol;Acc:MGI:1923731]	1701	0.880203	0.353287	Yes
row_24	Banf1	BAF nuclear assembly factor 1 [Source:MGI Symbol;Acc:MGI:1346330]	1769	0.860498	0.361418	Yes
row_25	Slc7a5	solute carrier family 7 (cationic amino acid transporter, y+ system), member 5 [Source:MGI Symbol;Acc:MGI:1298205]	1906	0.816899	0.364338	Yes
row_26	Nhp2	NHP2 ribonucleoprotein [Source:MGI Symbol;Acc:MGI:1098547]	2003	0.793858	0.369573	Yes
row_27	Srpr	signal recognition particle receptor ('docking protein') [Source:MGI Symbol;Acc:MGI:1914648]	2005	0.793255	0.381098	Yes
row_28	Atf6	activating transcription factor 6 [Source:MGI Symbol;Acc:MGI:1926157]	2198	0.738271	0.379156	Yes
row_29	Slc30a5	solute carrier family 30 (zinc transporter), member 5 [Source:MGI Symbol;Acc:MGI:1916298]	2537	0.665556	0.366472	Yes
row_30	Zbtb17	zinc finger and BTB domain containing 17 [Source:MGI Symbol;Acc:MGI:107410]	2678	0.633747	0.366451	Yes
row_31	Wipi1	WD repeat domain, phosphoinositide interacting 1 [Source:MGI Symbol;Acc:MGI:1261864]	2799	0.611558	0.367431	Yes
row_32	Eif4e	eukaryotic translation initiation factor 4E [Source:MGI Symbol;Acc:MGI:95305]	2820	0.608509	0.374996	Yes
row_33	Exosc1	exosome component 1 [Source:MGI Symbol;Acc:MGI:1913833]	2823	0.607616	0.383742	Yes
row_34	Cnot6	CCR4-NOT transcription complex, subunit 6 [Source:MGI Symbol;Acc:MGI:2144529]	2852	0.600601	0.390662	Yes
row_35	Eif4a1	eukaryotic translation initiation factor 4A1 [Source:MGI Symbol;Acc:MGI:95303]	2898	0.593584	0.396352	Yes
row_36	Dnaja4	DnaJ heat shock protein family (Hsp40) member A4 [Source:MGI Symbol;Acc:MGI:1927638]	2908	0.592241	0.404409	Yes
row_37	Srprb	signal recognition particle receptor, B subunit [Source:MGI Symbol;Acc:MGI:102964]	2928	0.588514	0.411749	Yes
row_38	Exosc10	exosome component 10 [Source:MGI Symbol;Acc:MGI:1355322]	2983	0.580703	0.416654	Yes
row_39	Mtrex	Mtr4 exosome RNA helicase [Source:MGI Symbol;Acc:MGI:1919448]	3240	0.539984	0.407571	Yes
row_40	Lsm4	LSM4 homolog, U6 small nuclear RNA and mRNA degradation associated [Source:MGI Symbol;Acc:MGI:1354692]	3241	0.539535	0.415455	Yes
row_41	Exosc2	exosome component 2 [Source:MGI Symbol;Acc:MGI:2385133]	3407	0.51487	0.412039	Yes
row_42	Npm1	nucleophosmin 1 [Source:MGI Symbol;Acc:MGI:106184]	3412	0.513983	0.419284	Yes
row_43	Skic3	SKI3 subunit of superkiller complex [Source:MGI Symbol;Acc:MGI:2679923]	3573	0.49022	0.415839	Yes
row_44	Kdelr3	KDEL (Lys-Asp-Glu-Leu) endoplasmic reticulum protein retention receptor 3 [Source:MGI Symbol;Acc:MGI:2145953]	3644	0.478059	0.418184	Yes
row_45	Fus	fused in sarcoma [Source:MGI Symbol;Acc:MGI:1353633]	3683	0.469551	0.422525	Yes
row_46	Hyou1	hypoxia up-regulated 1 [Source:MGI Symbol;Acc:MGI:108030]	3729	0.462251	0.426296	Yes
row_47	Dkc1	dyskeratosis congenita 1, dyskerin [Source:MGI Symbol;Acc:MGI:1861727]	3805	0.451629	0.427923	Yes
row_48	Parn	poly(A)-specific ribonuclease (deadenylation nuclease) [Source:MGI Symbol;Acc:MGI:1921358]	3912	0.436511	0.427274	No
row_49	Cnot2	CCR4-NOT transcription complex, subunit 2 [Source:MGI Symbol;Acc:MGI:1919318]	4063	0.411701	0.423345	No
row_50	Nfya	nuclear transcription factor-Y alpha [Source:MGI Symbol;Acc:MGI:97316]	4170	0.396623	0.422112	No
row_51	Hspa9	heat shock protein 9 [Source:MGI Symbol;Acc:MGI:96245]	4343	0.372516	0.416152	No
row_52	Serp1	stress-associated endoplasmic reticulum protein 1 [Source:MGI Symbol;Acc:MGI:92638]	4592	0.340675	0.404688	No
row_53	H2ax	H2A.X variant histone [Source:MGI Symbol;Acc:MGI:102688]	4680	0.332023	0.403771	No
row_54	Nfyb	nuclear transcription factor-Y beta [Source:MGI Symbol;Acc:MGI:97317]	4785	0.317677	0.401518	No
row_55	Tspyl2	TSPY-like 2 [Source:MGI Symbol;Acc:MGI:106244]	4803	0.315081	0.404995	No
row_56	Edem1	ER degradation enhancer, mannosidase alpha-like 1 [Source:MGI Symbol;Acc:MGI:2180139]	4851	0.308441	0.406385	No
row_57	Lsm1	LSM1 homolog, mRNA degradation associated [Source:MGI Symbol;Acc:MGI:1914457]	5005	0.289525	0.400472	No
row_58	Dnajc3	DnaJ heat shock protein family (Hsp40) member C3 [Source:MGI Symbol;Acc:MGI:107373]	5026	0.286247	0.403329	No
row_59	Eef2	eukaryotic translation elongation factor 2 [Source:MGI Symbol;Acc:MGI:95288]	5069	0.281228	0.404654	No
row_60	Gosr2	golgi SNAP receptor complex member 2 [Source:MGI Symbol;Acc:MGI:1927204]	5141	0.272741	0.403932	No
row_61	Nop14	NOP14 nucleolar protein [Source:MGI Symbol;Acc:MGI:1922666]	5214	0.261815	0.402984	No
row_62	Imp3	IMP3, U3 small nucleolar ribonucleoprotein [Source:MGI Symbol;Acc:MGI:1916119]	5221	0.260578	0.406393	No
row_63	Slc1a4	solute carrier family 1 (glutamate/neutral amino acid transporter), member 4 [Source:MGI Symbol;Acc:MGI:2135601]	5316	0.246452	0.403762	No
row_64	Edc4	enhancer of mRNA decapping 4 [Source:MGI Symbol;Acc:MGI:2446249]	5370	0.239543	0.403749	No
row_65	Pop4	processing of precursor 4, ribonuclease P/MRP family, (S. cerevisiae) [Source:MGI Symbol;Acc:MGI:1913411]	5449	0.226259	0.401884	No
row_66	Fkbp14	FK506 binding protein 14 [Source:MGI Symbol;Acc:MGI:2387639]	5457	0.225588	0.404716	No
row_67	Nabp1	nucleic acid binding protein 1 [Source:MGI Symbol;Acc:MGI:1923258]	5603	0.208412	0.398148	No
row_68	Cxxc1	CXXC finger 1 (PHD domain) [Source:MGI Symbol;Acc:MGI:1921572]	5784	0.187829	0.388958	No
row_69	Dcp1a	decapping mRNA 1A [Source:MGI Symbol;Acc:MGI:1923151]	5807	0.185761	0.390214	No
row_70	Hsp90b1	heat shock protein 90, beta (Grp94), member 1 [Source:MGI Symbol;Acc:MGI:98817]	5885	0.17702	0.387695	No
row_71	Sec31a	Sec31 homolog A (S. cerevisiae) [Source:MGI Symbol;Acc:MGI:1916412]	6080	0.151702	0.37705	No
row_72	Sdad1	SDA1 domain containing 1 [Source:MGI Symbol;Acc:MGI:2140779]	6233	0.134643	0.36894	No
row_73	Exosc9	exosome component 9 [Source:MGI Symbol;Acc:MGI:1355319]	6236	0.134506	0.370773	No
row_74	Ddit4	DNA-damage-inducible transcript 4 [Source:MGI Symbol;Acc:MGI:1921997]	6326	0.122529	0.366662	No
row_75	Rps14	ribosomal protein S14 [Source:MGI Symbol;Acc:MGI:98107]	6489	0.102202	0.357415	No
row_76	Ero1a	endoplasmic reticulum oxidoreductase 1 alpha [Source:MGI Symbol;Acc:MGI:1354385]	6549	0.0952916	0.354896	No
row_77	Ddx10	DEAD box helicase 10 [Source:MGI Symbol;Acc:MGI:1924841]	6620	0.0860148	0.351512	No
row_78	Eif2ak3	eukaryotic translation initiation factor 2 alpha kinase 3 [Source:MGI Symbol;Acc:MGI:1341830]	7002	0.038842	0.326819	No
row_79	Cnot4	CCR4-NOT transcription complex, subunit 4 [Source:MGI Symbol;Acc:MGI:1859026]	7626	-0.0347677	0.286022	No
row_80	Arfgap1	ADP-ribosylation factor GTPase activating protein 1 [Source:MGI Symbol;Acc:MGI:2183559]	7670	-0.0408909	0.283769	No
row_81	Tatdn2	TatD DNase domain containing 2 [Source:MGI Symbol;Acc:MGI:3576210]	8058	-0.0913104	0.259445	No
row_82	Spcs1	signal peptidase complex subunit 1 homolog (S. cerevisiae) [Source:MGI Symbol;Acc:MGI:1916269]	8069	-0.0927382	0.260137	No
row_83	Atf3	activating transcription factor 3 [Source:MGI Symbol;Acc:MGI:109384]	8094	-0.0947828	0.259931	No
row_84	Kif5b	kinesin family member 5B [Source:MGI Symbol;Acc:MGI:1098268]	8423	-0.1341	0.240144	No
row_85	Xbp1	X-box binding protein 1 [Source:MGI Symbol;Acc:MGI:98970]	8734	-0.173959	0.222133	No
row_86	Paip1	polyadenylate binding protein-interacting protein 1 [Source:MGI Symbol;Acc:MGI:2384993]	8757	-0.176008	0.223246	No
row_87	Gemin4	gem nuclear organelle associated protein 4 [Source:MGI Symbol;Acc:MGI:2449313]	8801	-0.181889	0.223053	No
row_88	Preb	prolactin regulatory element binding [Source:MGI Symbol;Acc:MGI:1355326]	8813	-0.18372	0.225009	No
row_89	Dcp2	decapping mRNA 2 [Source:MGI Symbol;Acc:MGI:1917890]	8944	-0.200529	0.21932	No
row_90	Shc1	src homology 2 domain-containing transforming protein C1 [Source:MGI Symbol;Acc:MGI:98296]	9110	-0.221936	0.211623	No
row_91	Eif2s1	eukaryotic translation initiation factor 2, subunit 1 alpha [Source:MGI Symbol;Acc:MGI:95299]	9206	-0.23265	0.208724	No
row_92	Hspa5	heat shock protein 5 [Source:MGI Symbol;Acc:MGI:95835]	9215	-0.233274	0.211602	No
row_93	Vegfa	vascular endothelial growth factor A [Source:MGI Symbol;Acc:MGI:103178]	9652	-0.291804	0.18696	No
row_94	Exosc5	exosome component 5 [Source:MGI Symbol;Acc:MGI:107889]	9997	-0.339315	0.16911	No
row_95	Sec11a	SEC11 homolog A, signal peptidase complex subunit [Source:MGI Symbol;Acc:MGI:1929464]	10268	-0.379252	0.156751	No
row_96	Dctn1	dynactin 1 [Source:MGI Symbol;Acc:MGI:107745]	10501	-0.414192	0.147422	No
row_97	Khsrp	KH-type splicing regulatory protein [Source:MGI Symbol;Acc:MGI:1336214]	10681	-0.442037	0.142013	No
row_98	Yif1a	Yip1 interacting factor homolog A (S. cerevisiae) [Source:MGI Symbol;Acc:MGI:1915340]	10966	-0.487315	0.130305	No
row_99	Stc2	stanniocalcin 2 [Source:MGI Symbol;Acc:MGI:1316731]	11398	-0.556159	0.109856	No
row_100	Wfs1	wolframin ER transmembrane glycoprotein [Source:MGI Symbol;Acc:MGI:1328355]	11437	-0.562555	0.115557	No
row_101	Atp6v0d1	ATPase, H+ transporting, lysosomal V0 subunit D1 [Source:MGI Symbol;Acc:MGI:1201778]	11670	-0.602555	0.10898	No
row_102	Bag3	BCL2-associated athanogene 3 [Source:MGI Symbol;Acc:MGI:1352493]	11740	-0.61288	0.113361	No
row_103	Pdia6	protein disulfide isomerase associated 6 [Source:MGI Symbol;Acc:MGI:1919103]	12000	-0.658155	0.105806	No
row_104	Arxes2	adipocyte-related X-chromosome expressed sequence 2 [Source:MGI Symbol;Acc:MGI:1924226]	12247	-0.706184	0.0998152	No
row_105	Cebpg	CCAAT/enhancer binding protein (C/EBP), gamma [Source:MGI Symbol;Acc:MGI:104982]	13245	-0.911214	0.047029	No
row_106	Cebpb	CCAAT/enhancer binding protein (C/EBP), beta [Source:MGI Symbol;Acc:MGI:88373]	13357	-0.938713	0.0533863	No
row_107	Dnajb9	DnaJ heat shock protein family (Hsp40) member B9 [Source:MGI Symbol;Acc:MGI:1351618]	14230	-1.26804	0.0141016	No
row_108	Calr	calreticulin [Source:MGI Symbol;Acc:MGI:88252]	14282	-1.30048	0.029723	No
row_109	Herpud1	homocysteine-inducible, endoplasmic reticulum stress-inducible, ubiquitin-like domain member 1 [Source:MGI Symbol;Acc:MGI:1927406]	14981	-2.09031	0.0139894	No

## Sheet: Fig 2e
# IGARASHI_ATF4_TARGETS_DN_Version 3.0
Genes	KPY1-1	KPY1-2	KPY1-3	KPY1-4	KPY2-1	KPY2-2	KPY2-3	KPY2-4	KPO1-1	KPO1-2	KPO1-3	KPO1-4	KPO2-1	KPO2-2	KPO2-3	KPO2-4
Dsg2	129.678	90.0805	52.3225	90.4469	228.804	246.581	270.133	325.12	32.8762	37.5132	34.4699	38.4051	42.677	41.6459	40.6302	70.4512
Cbs	157.128	63.8943	98.7217	46.6515	116.135	123.916	113.189	149.726	72.0146	38.527	51.7049	85.9061	68.6543	51.776	74.4888	258.983
Tomm20	4207.43	4479.93	4868.95	7104.36	4705.21	5061.8	6125.55	5234.01	6100.11	6224.14	7567.16	11442.7	7040.78	8634.2	6339.28	10002.1
Atf4	1806.02	2497.11	2050.45	2879.07	4158.33	3508.46	3609.7	3473.65	7538.05	6022.38	5436.11	4618.72	5248.34	4523.64	4561.23	4027.63
Hspa1a	256.516	148.738	181.648	165.661	293.805	285.383	278.693	168.977	49.3143	32.4438	47.6496	38.4051	39.8937	42.7714	43.5324	60.5285
Slc3a2	9322.6	5762.01	6562.03	11555.3	8900.81	7904.37	5696.57	8763.28	11752.5	9809.19	9508.62	11885.4	9416.77	5526.52	7165.43	21963.9
Arpc1a	3401.91	2780.97	2919.2	2460.15	2808.04	2423.25	2797.4	2828.76	2468.85	2220.37	2534.55	2300.26	2585.67	2822.92	2323.66	2154.22
Slc7a5	528.176	332.041	438.324	537.921	437.673	364.239	327.203	433.137	712.318	712.75	522.118	877.253	457.386	442.347	577.53	1055.78
Phgdh	7473.03	10868.3	11627.4	9983.43	21794.4	17882.8	10130	22557.4	49827.1	37670.3	36607	40734.7	22152.2	15488.9	21765.2	25571.8
Cbx1	1059.19	951.082	1069.16	1756.57	1461.22	1520.79	1741.6	1617.05	1746.35	2088.57	1926.26	2711.6	1663.48	1957.36	1919.29	1794.03
Pacsin2	4538.72	4416.04	4822.55	4627.07	5082.21	5677.63	7422.94	5500.31	6832.78	8200.18	8404.57	9430.47	6457.22	8032.03	8557.5	7950.07
Pex19	1121.67	1672.77	1781.93	1012.05	1016.62	1076.45	709.574	1037.39	1086.48	1051.38	915.48	573.044	814.574	847.55	871.615	594.37
Lipa	3152.97	2421.7	2388.08	1506.18	3343.65	3160.5	2925.8	2426.64	2313.08	2302.5	2255.75	1307.79	2205.29	2047.4	2106	1635.26
Fam3c	1566.54	1824.65	1776	1275.78	557.275	674.656	915.027	737.937	464.964	680.306	878.983	700.388	784.886	1072.66	943.202	770.994
Kpna1	2904.02	2278.2	1871.76	2210.71	1886.76	2227.99	2540.58	1445.93	1671.21	2048.02	2391.6	2450.85	1842.53	2270.26	1746.13	1857.53
Trak1	128.731	119.409	77.0029	103.776	180.269	226.554	160.748	190.366	108.022	100.373	56.774	80.8528	106.693	103.552	98.6734	153.802
Sec24d	1119.77	1193.04	1096.8	878.763	1568.69	1623.43	1669.31	1266.26	3226.57	3011.19	3424.69	1872.75	2273.01	2220.74	2245.3	1316.74
Hspa1b	14.1983	8.37958	3.94887	14.2811	7.80012	5.00672	7.60937	7.48632	1.56553	0	2.02764	2.02132	1.85552	0	3.86955	2.97681
Gpx2	8.51898	18.8541	19.7443	12.3769	13.8669	1.25168	5.70703	24.5979	21.9175	8.11096	4.05528	13.1386	80.7152	69.785	70.6192	46.6367
Pck2	1550.45	1667.54	1754.28	975.874	1842.56	1819.94	1863.35	1454.49	3750.24	3582	3914.36	1936.43	2770.29	2871.31	2669.02	1059.75
Ank2	0	1.04745	3.94887	1.90414	0.86668	8.76177	1.90234	5.34737	56.3592	52.7212	44.6081	37.3944	28.7606	21.3857	14.5108	57.5517
Lmnb1	964.537	702.837	564.688	1707.07	577.209	584.535	1216.55	843.815	1074.74	1191.3	1448.75	2143.61	1151.35	1460.98	1443.34	2311.99
Stc2	177.005	204.252	331.705	82.8303	492.274	801.076	876.98	529.39	230.134	335.591	359.906	335.539	68.6543	90.0451	138.336	79.3817
Skp2	547.108	565.622	484.723	737.856	536.475	531.965	635.383	673.769	1632.07	1580.62	1496.4	1423.01	1339.69	1498.13	1415.29	1333.61
Rps6ka3	253.676	105.792	35.5398	79.9741	61.5343	46.3122	66.582	37.4316	93.1493	94.2899	71.9813	61.6503	93.7039	67.5339	79.3257	154.794
Rap1gap	462.864	298.523	366.257	472.228	508.741	468.129	522.193	490.889	251.268	238.259	243.317	111.173	383.165	414.208	400.498	235.168
Nebl	265.035	283.858	277.408	238.97	815.546	771.036	871.273	450.249	472.009	539.379	525.159	604.375	567.79	709.105	644.279	463.39
Fzd6	619.992	623.231	631.819	854.961	266.937	291.642	257.768	379.663	745.194	748.236	794.835	883.317	1064.14	1086.17	1114.43	1165.92
Slc22a18	400.392	422.121	500.519	160.9	657.81	541.978	627.773	530.459	259.879	268.675	213.916	85.9061	100.198	129.44	141.238	38.6986
Asns	1919.61	3133.96	3049.51	1912.71	4634.14	4666.27	4484.77	3806.26	9385.38	10112.3	10191.9	5549.54	5987.77	6555.29	6234.81	2729.74
Ang	54.9001	122.551	132.287	34.2746	19.9336	20.0269	12.3652	21.3895	12.5243	14.1942	3.04146	2.02132	8.34985	4.50226	4.83693	6.9459
Apoh	2.83966	14.6643	11.8466	0	6.06676	1.25168	5.70703	6.41685	0	2.02774	2.02764	4.04264	9.27761	1.12556	0.967386	0.992271
Per2	159.967	101.602	120.44	304.663	129.135	52.5706	61.8262	181.811	67.318	50.6935	44.6081	69.7356	68.6543	73.1617	70.6192	162.732
Ddc	206.349	72.2739	74.0413	168.517	2198.77	1847.48	1345.91	1408.5	1.56553	6.08322	2.02764	4.04264	14.8442	12.3812	12.576	21.83
Kcns3	2.83966	3.14234	1.97443	4.76036	85.8013	43.8088	59.9238	69.5159	82.9733	120.65	186.543	97.0234	186.48	232.992	162.521	90.2966
Nckap1	1782.36	1135.43	946.741	1540.45	1852.96	1860	2110.65	1799.93	1364.36	1581.64	1666.72	1944.51	1713.57	1969.74	1771.28	2147.27
Nab1	244.211	212.632	206.328	194.223	97.9349	116.406	99.873	105.878	125.243	161.205	117.603	124.311	153.081	138.444	172.195	180.593
Asph	5469.18	4954.43	4410.88	4796.54	3062.85	3405.82	4349.71	2652.3	2891.54	3459.32	4136.39	4034.56	5268.75	6540.65	5420.27	3988.93
Slc1a4	3059.26	1921.02	1820.43	2251.65	2158.03	2179.18	2793.59	1914.36	1978.05	2051.06	2454.46	2467.02	2767.51	2728.37	2597.43	2930.18
Lepr	0	2.09489	0	22.8497	405.606	316.675	370.957	335.815	1177.28	1047.33	1142.58	734.75	669.843	624.688	599.78	901.974
Creb3l2	742.097	762.542	714.745	720.719	1286.15	1142.78	1322.13	852.371	2048.5	1841.19	2063.13	1107.68	2421.46	1790.77	2102.13	1907.14
Suclg2	2567.05	3233.47	3056.42	2458.25	3754.46	4046.69	4433.41	3196.66	2541.65	2818.56	2943.12	2449.84	3528.28	3687.35	3424.55	2256.42
Sorl1	76.6708	52.3724	83.9134	36.1787	19.9336	21.2786	19.0234	10.6947	10.176	15.208	12.1658	14.1492	53.8101	46.1481	30.9564	51.5981
Akt3	283.019	108.935	75.0285	120.913	88.4014	113.903	92.2637	67.3769	99.4114	76.0402	87.1886	61.6503	85.354	68.6594	59.0106	140.902
Rhobtb1	91.8156	121.504	121.428	125.674	66.7344	65.0874	59.9238	63.099	121.329	114.567	105.437	62.6609	66.7988	70.9105	84.1626	57.5517
Ddhd2	829.18	991.933	1264.62	1014.91	452.407	478.142	499.365	511.209	557.33	692.473	546.449	606.396	836.84	658.455	699.42	580.478
Dicer1	176.059	146.643	124.389	237.066	129.135	143.943	143.627	260.952	108.805	114.567	113.548	151.599	150.297	129.44	150.912	332.411
Cdk19	247.05	228.344	239.894	330.369	108.335	121.413	126.506	94.1138	272.403	296.05	215.944	280.964	242.146	280.266	281.509	394.924
Gnptab	226.226	155.022	138.21	271.341	123.069	127.671	318.643	221.381	128.374	265.634	222.027	295.113	177.202	236.368	417.911	567.579
Trim37	2627.63	1383.68	1351.5	2748.63	1352.89	1643.46	2104.94	1441.65	1489.61	1653.62	2261.83	2838.94	2233.12	2890.45	2486.18	3939.32
Bcat1	327.507	253.482	335.654	563.627	156.002	235.316	275.84	156.143	1913.08	2259.92	2360.17	2111.27	1401.85	1365.31	1253.73	1267.13
Atp9b	1613.87	1124.96	1101.73	1630.9	1561.76	1533.31	1790.11	1397.8	913.489	1279.5	1547.09	1295.67	1430.61	1561.16	1455.92	1810.89
Ccl2	908.691	1741.91	1893.48	520.783	3021.25	3090.4	2321.81	1286.58	5666.45	5863.21	7000.43	1431.09	1159.7	1175.09	1144.42	326.457
Eps15	1457.69	1277.89	1246.85	1117.73	1574.76	1474.48	1422	1288.72	1066.13	943.912	960.088	1221.89	1036.31	1128.94	804.865	831.523
Ap5m1	395.659	208.442	214.226	231.354	143.869	197.766	80.8496	142.24	205.085	156.136	162.211	149.578	159.575	144.072	133.499	274.859
Ostm1	945.606	1039.07	927.984	975.874	240.07	254.091	276.791	161.491	763.981	822.248	969.213	872.2	871.168	1134.57	942.234	554.679
Pof1b	88.976	48.1826	39.4887	10.4728	0	1.25168	2.85352	4.2779	0.782767	0	1.01382	0	12.0609	2.25113	3.86955	1.98454
Sgk3	338.866	321.566	292.216	263.724	427.273	526.958	546.924	513.348	115.85	84.1512	98.3406	88.9381	166.997	168.835	164.456	105.181
Psat1	5891.34	7630.65	8089.25	5434.43	4972.14	4816.47	4394.41	5693.88	10720	10017	9031.11	8102.46	8426.85	8104.06	8471.4	7321.97
Soat1	2658.87	2194.4	2248.88	2063.14	5240.82	5606.28	6885.53	4552.75	4379.58	4395.12	4865.33	4481.27	4273.27	4305.28	4239.09	4506.89
Klf4	334.133	184.351	234.958	205.648	456.74	386.769	482.244	513.348	83.7561	110.512	117.603	167.77	166.997	168.835	198.314	244.099
Vps36	3225.85	2648.99	2731.63	2841.94	1728.16	1721.06	2006.97	1918.64	2088.42	2592.46	2344.97	2723.73	2389.91	2374.94	2404.92	2468.77
Opn3	5.67932	20.9489	8.88495	36.1787	5.20008	16.2719	17.1211	6.41685	10.176	18.2497	51.7049	20.2132	15.7719	15.7579	28.0542	60.5285
G3bp1	17190.3	13876.6	14299.8	16688.9	18043.4	17183.1	21774.2	16811.1	18968	19116.5	19484.6	23498.9	21153	22665.5	21022.3	23800.6
Etnk1	1265.54	544.673	468.928	843.536	520.008	508.183	759.035	583.933	322.5	358.91	435.943	718.579	523.257	684.343	580.432	1930.96
Neurl1b	357.797	253.482	209.29	210.408	291.205	272.867	346.226	278.063	9.39321	7.09709	9.12439	10.1066	21.3385	11.2556	24.1847	52.5904
Nectin2	4651.36	5286.47	5464.24	3205.63	4003.2	3930.28	5127.77	2722.88	3421.48	3277.84	3392.24	2722.72	3099.65	3127.94	3381.98	1492.38
Prkaa1	1365.88	1415.1	1458.12	1077.75	1321.69	1478.24	695.306	1060.92	1297.05	1191.3	1190.23	919.701	1007.55	855.429	863.876	1336.59
Dock11	3195.56	2012.15	1612.12	2764.82	1071.22	1212.88	1531.39	848.093	529.151	589.058	663.039	860.072	847.974	1232.49	896.767	1367.35
Prr15	151.448	181.208	191.52	39.035	118.735	115.155	150.285	55.6127	38.3556	55.7628	45.6219	6.06396	68.6543	46.1481	44.4998	10.915
Trip12	2527.3	1759.71	1521.3	2017.44	1290.49	1404.39	1313.57	1050.22	1423.07	1528.92	1408.2	1353.27	1427.82	1617.44	1455.92	2394.35
Sgms2	1670.67	1514.61	1507.48	1722.3	2045.37	2160.4	1744.45	1403.15	7310.26	6758.45	7675.64	3505.98	7496.31	6526.02	6198.04	5812.72
Taf13	298.164	400.125	391.925	278.005	405.606	340.457	292.01	360.413	406.256	374.118	338.616	265.804	304.306	317.409	311.498	201.431
Gpx8	145.769	296.428	279.382	188.51	148.202	85.1143	49.4609	97.3222	762.415	562.698	456.219	361.816	378.527	234.117	402.433	240.13
Dennd5b	366.316	275.479	298.139	484.605	419.473	480.646	631.578	396.775	236.396	210.885	319.354	329.475	396.154	458.105	420.813	524.911
Tmtc2	18.9311	37.7081	31.5909	34.2746	39.8673	53.8223	113.189	39.5706	5.47937	10.1387	19.2626	0	1.85552	18.009	9.67386	4.96135
Pgm2l1	45.4345	40.8504	31.5909	52.364	24.267	42.5572	38.0469	53.4737	46.1833	44.6103	42.5805	21.2239	64.0155	46.1481	53.2063	49.6135
Sfxn1	4706.26	4588.87	4500.72	3825.43	3551.66	3613.6	3731.45	3671.51	6054.7	6535.4	6723.66	6696.64	5637.08	5757.26	6104.21	4117.92
St8sia4	35.969	29.3285	52.3225	13.329	0.86668	3.75504	0.951172	0	2.3483	4.05548	8.11057	15.1599	5.56657	9.00451	13.5434	3.96908
Galnt4	986.308	1032.78	1004.99	817.83	763.545	688.425	644.894	599.975	395.297	380.201	394.376	318.358	337.705	361.306	292.151	371.109
Veph1	4.73276	3.14234	12.8338	16.1852	0	0	0.951172	0	3.91384	6.08322	6.08292	3.03198	13.9164	5.62782	5.80432	2.97681
Frk	1537.2	1293.6	1268.57	890.188	1647.56	1759.86	1015.85	1096.21	389.035	287.939	299.077	249.633	351.621	213.857	307.629	387.978
Slc35b4	3139.72	2590.34	2471.99	3167.54	2542.84	2950.21	3598.28	2105.8	1200.77	1429.56	1748.84	1673.65	1794.29	2327.67	1719.05	1802.96
Arrb1	446.773	446.213	330.718	306.567	346.672	324.185	428.027	271.647	213.695	185.538	165.253	130.375	189.263	153.077	176.064	141.895

## Sheet: Fig 3h_RNASeq ATF4 OE vs Ctrl
# GSEA version 4.3.3
NAME	GS<br> follow link to MSigDB	GS DETAILS	SIZE	ES	NES	NOM p-val	FDR q-val	FWER p-val	RANK AT MAX	LEADING EDGE
HALLMARK_INTERFERON_ALPHA_RESPONSE	HALLMARK_INTERFERON_ALPHA_RESPONSE	Details ...	87	0.461973	2.12635	0	0.00138462	0.001	2266	tags=34%, list=15%, signal=40%
HALLMARK_INTERFERON_GAMMA_RESPONSE	HALLMARK_INTERFERON_GAMMA_RESPONSE	Details ...	156	0.38923	1.93943	0	0.00213462	0.003	2516	tags=32%, list=17%, signal=38%
HALLMARK_ANGIOGENESIS	HALLMARK_ANGIOGENESIS	Details ...	29	0.519831	1.8803	0	0.00399952	0.008	2248	tags=52%, list=15%, signal=61%
HALLMARK_EPITHELIAL_MESENCHYMAL_TRANSITION	HALLMARK_EPITHELIAL_MESENCHYMAL_TRANSITION	Details ...	154	0.379046	1.87648	0	0.00299964	0.008	2593	tags=38%, list=17%, signal=45%
HALLMARK_PI3K_AKT_MTOR_SIGNALING	HALLMARK_PI3K_AKT_MTOR_SIGNALING	Details ...	94	0.399323	1.86342	0	0.00268771	0.009	2532	tags=30%, list=17%, signal=36%
HALLMARK_G2M_CHECKPOINT	HALLMARK_G2M_CHECKPOINT	Details ...	194	0.346248	1.79625	0	0.00649359	0.025	5215	tags=51%, list=35%, signal=76%
HALLMARK_UV_RESPONSE_DN	HALLMARK_UV_RESPONSE_DN	Details ...	137	0.36397	1.78831	0	0.00592695	0.027	3826	tags=46%, list=25%, signal=61%
HALLMARK_UNFOLDED_PROTEIN_RESPONSE	HALLMARK_UNFOLDED_PROTEIN_RESPONSE	Details ...	110	0.353149	1.68396	0	0.0103102	0.049	3827	tags=42%, list=25%, signal=56%
HALLMARK_INFLAMMATORY_RESPONSE	HALLMARK_INFLAMMATORY_RESPONSE	Details ...	133	0.335186	1.64101	0	0.0133207	0.07	4161	tags=45%, list=28%, signal=62%
HALLMARK_MITOTIC_SPINDLE	HALLMARK_MITOTIC_SPINDLE	Details ...	197	0.311008	1.6187	0	0.0145471	0.084	4634	tags=45%, list=31%, signal=64%
HALLMARK_E2F_TARGETS	HALLMARK_E2F_TARGETS	Details ...	199	0.295953	1.53296	0	0.0322571	0.197	4058	tags=37%, list=27%, signal=50%
HALLMARK_MYOGENESIS	HALLMARK_MYOGENESIS	Details ...	141	0.310765	1.5248	0.00431035	0.0320859	0.214	3584	tags=42%, list=24%, signal=54%
HALLMARK_TNFA_SIGNALING_VIA_NFKB	HALLMARK_TNFA_SIGNALING_VIA_NFKB	Details ...	176	0.287708	1.4676	0.00225225	0.0468385	0.325	3964	tags=40%, list=26%, signal=54%
HALLMARK_HYPOXIA	HALLMARK_HYPOXIA	Details ...	173	0.284415	1.45471	0	0.0480318	0.351	3093	tags=32%, list=21%, signal=40%
HALLMARK_HEDGEHOG_SIGNALING	HALLMARK_HEDGEHOG_SIGNALING	Details ...	25	0.399944	1.40368	0.0796646	0.0700717	0.499	3651	tags=44%, list=24%, signal=58%
HALLMARK_APICAL_JUNCTION	HALLMARK_APICAL_JUNCTION	Details ...	151	0.281044	1.39818	0.0107991	0.0691307	0.515	3308	tags=34%, list=22%, signal=43%
HALLMARK_ALLOGRAFT_REJECTION	HALLMARK_ALLOGRAFT_REJECTION	Details ...	110	0.294027	1.39562	0.0182648	0.0667096	0.523	3062	tags=35%, list=20%, signal=43%
HALLMARK_ESTROGEN_RESPONSE_EARLY	HALLMARK_ESTROGEN_RESPONSE_EARLY	Details ...	168	0.265026	1.35992	0.0207039	0.081604	0.613	3888	tags=39%, list=26%, signal=52%
HALLMARK_KRAS_SIGNALING_UP	HALLMARK_KRAS_SIGNALING_UP	Details ...	153	0.262562	1.30832	0.0402685	0.11352	0.756	2388	tags=28%, list=16%, signal=33%
HALLMARK_APICAL_SURFACE	HALLMARK_APICAL_SURFACE	Details ...	31	0.354954	1.30149	0.112527	0.113983	0.783	3175	tags=39%, list=21%, signal=49%

## Sheet: Fig 3h_RNASeq_KP-O vs KP-Y
# GSEA version 4.3.3
NAME	GS<br> follow link to MSigDB	GS DETAILS	SIZE	ES	NES	NOM p-val	FDR q-val	FWER p-val	RANK AT MAX	LEADING EDGE
HALLMARK_E2F_TARGETS	HALLMARK_E2F_TARGETS	Details ...	199	0.591697	2.84132	0	0	0	4089	tags=59%, list=27%, signal=80%
HALLMARK_G2M_CHECKPOINT	HALLMARK_G2M_CHECKPOINT	Details ...	194	0.505931	2.51091	0	0	0	4081	tags=53%, list=27%, signal=71%
HALLMARK_MYC_TARGETS_V2	HALLMARK_MYC_TARGETS_V2	Details ...	58	0.499521	2.0054	0	0	0	2617	tags=48%, list=17%, signal=58%
HALLMARK_MYC_TARGETS_V1	HALLMARK_MYC_TARGETS_V1	Details ...	196	0.39763	1.9458	0	0	0	4693	tags=52%, list=31%, signal=74%
HALLMARK_UNFOLDED_PROTEIN_RESPONSE	HALLMARK_UNFOLDED_PROTEIN_RESPONSE	Details ...	110	0.427923	1.93983	0	0.000122	0.001	3805	tags=44%, list=25%, signal=58%
HALLMARK_DNA_REPAIR	HALLMARK_DNA_REPAIR	Details ...	143	0.333158	1.5441	0	0.0173495	0.119	4066	tags=39%, list=27%, signal=53%
HALLMARK_MITOTIC_SPINDLE	HALLMARK_MITOTIC_SPINDLE	Details ...	197	0.29097	1.43099	0	0.0411101	0.299	3529	tags=36%, list=23%, signal=46%
HALLMARK_MTORC1_SIGNALING	HALLMARK_MTORC1_SIGNALING	Details ...	196	0.278951	1.35863	0.0134228	0.0673839	0.494	3364	tags=34%, list=22%, signal=43%
HALLMARK_EPITHELIAL_MESENCHYMAL_TRANSITION	HALLMARK_EPITHELIAL_MESENCHYMAL_TRANSITION	Details ...	160	0.267959	1.26783	0.0269461	0.119726	0.731	1428	tags=19%, list=9%, signal=20%
HALLMARK_KRAS_SIGNALING_UP	HALLMARK_KRAS_SIGNALING_UP	Details ...	162	0.267781	1.26439	0.0568182	0.110433	0.74	1892	tags=25%, list=12%, signal=29%
HALLMARK_WNT_BETA_CATENIN_SIGNALING	HALLMARK_WNT_BETA_CATENIN_SIGNALING	Details ...	34	0.347599	1.22737	0.192593	0.133864	0.839	1177	tags=21%, list=8%, signal=22%
HALLMARK_SPERMATOGENESIS	HALLMARK_SPERMATOGENESIS	Details ...	77	0.272836	1.15256	0.18509	0.20567	0.954	3460	tags=34%, list=23%, signal=44%
HALLMARK_PI3K_AKT_MTOR_SIGNALING	HALLMARK_PI3K_AKT_MTOR_SIGNALING	Details ...	92	0.264501	1.14568	0.206044	0.197852	0.963	2969	tags=26%, list=20%, signal=32%
HALLMARK_APICAL_JUNCTION	HALLMARK_APICAL_JUNCTION	Details ...	157	0.240791	1.13661	0.148368	0.195302	0.969	3008	tags=31%, list=20%, signal=38%
