# Supplementary material for: Ageing promotes metastasis via activation of the integrated stress response
Source: Nature. 2026 Mar 11;652(8112):1339–48. doi: 10.1038/s41586-026-10216-0 (PMC13128440; doi:10.1038/s41586-026-10216-0)
Supplement: Supplementary file 4 — Lists related to Extended Data Figs. 4 and 5. [file 41586_2026_10216_MOESM4_ESM.xlsx]

## Sheet: Ext Data Fig 4a
The Database for Annotation, Visualization and Integrated Discovery (DAVID) ; 2022
GO:0007155~cell adhesion
Genes	KPY1-1	KPY1-2	KPY1-3	KPY1-4	KPY2-1	KPY2-2	KPY2-3	KPY2-4	KPO1-1	KPO1-2	KPO1-3	KPO1-4	KPO2-1	KPO2-2	KPO2-3	KPO2-4
Col18a1	3949.96483658978	3684.91995508003	3202.53098425417	3237.99753493826	4767.60772515134	4074.22233643958	4195.61826505403	3170.99228342069	964.369295548363	651.918061710747	788.752519091694	445.701189625667	1091.04697535047	867.810053191356	989.636295856616	845.414718495658
Ptpru	190.257112905475	170.733926287108	124.389304567209	230.401471171732	466.273942216219	359.23250708392	358.591722041571	390.358240623457	115.066790946112	60.8321675002252	101.382071862686	48.5116941089161	144.730721219961	185.718104768578	129.629778733907	89.3043716720765
Ripor2	47.3276400262375	71.2264232363394	77.0029028273198	68.5491980345648	78.0012170993675	83.8626410265598	98.9218543562955	45.9874091693388	7.82767285347697	11.152564041708	15.2073107794028	0	5.56656620076772	20.2601568838449	4.83693204230995	6.94589557449484
Pcdhgb4	30.289689616792	14.6642636074816	27.642067681602	19.0414438984902	63.2676538694869	81.3592786078565	39.9492104131193	50.2653076967191	0	0	2.02764143725371	2.02132058787151	3.71104413384515	0	0	2.97681238906922
Clstn3	28.3965840157425	28.2810798144289	38.5014514136599	4.76036097462255	6.0667613299508	5.00672483740655	0.951171676502842	0	0	0	0	0	0	0	0	0
Ctnnd2	0	0	0	2.85621658477353	4.33340094996486	0	0	0	32.8762259846033	30.4160837501126	14.193490060776	41.4370720513659	33.3993972046063	23.636849697819	28.0542058453977	49.6135398178203
Cldn2	4293.56350318027	5135.63460482018	4677.43273840822	3909.20843236004	1833.89528202513	1691.02131383406	966.390423326887	1487.63921289652	480.619113203486	435.963867084948	393.36243882722	258.729035247553	688.398686828275	515.50843626672	584.301390711042	226.237741569261
Hapln4	143.876025679762	92.1753712470275	127.350954675952	51.4118985259236	196.736403128405	192.758906240152	251.10932259675	128.336955821411	3.91383642673849	16.2219113333934	21.290235091164	12.127923527229	11.1331324015354	15.757899798546	12.5760233100059	8.93043716720765
Icam1	6036.16720894633	7695.59605172626	7504.82137555494	2483.00428436312	2478.7053433799	2145.38159282871	2019.33746921553	1835.21846824617	971.414201116492	861.789039586524	815.111857775993	823.688139557639	1091.04697535047	903.828109873747	972.223340504301	822.592490179461
Cdh3	86.1363048477523	203.204795703674	181.647873336242	128.529746314809	259.137376807899	300.403490244393	226.378859007676	244.909690692525	79.8422631054651	65.9015147919107	68.9398088666263	45.4797132271089	71.4375995765191	78.7894989927302	102.542959296971	72.4357681340176
Cdh1	25501.0789989373	27411.6984719853	25702.1868603753	20648.5417635228	18578.1565526893	18723.8992106912	20221.9098424504	12107.5223071182	4786.62194990117	4941.59973993496	5819.33092491816	5247.34824611443	6359.80188437712	7200.23464366421	6429.25007063839	4839.30467383019
Stab1	0.94655280052475	12.5693688064128	12.8338171378866	10.4727941441696	6.93344151994377	12.5168120935164	0	23.5284419005919	91.5837723856806	61.8460369585623	67.9259881479994	79.8421632209245	28.7605920372999	40.5203137676898	51.2714796484855	113.11887078463
Emilin2	71.938012839881	103.697292652906	139.197555110924	29.5142380426598	59.8009331095151	60.0806980488787	79.8984208262387	21.3894926369018	23.4830185604309	21.2912586250788	12.1658486235223	17.1812249969078	21.3385037696096	10.1300784419224	13.5434097184679	28.7758530943358
Itgb7	145.769131280812	148.737530875885	153.018588951725	257.059492629618	1096.35044034111	1152.79839381286	839.884590352009	1420.26231109028	1607.02123681882	1806.71537475669	2134.09261270953	3561.56687582959	2008.60263744369	1787.39606286365	2171.78248699717	4085.17886859932
Emb	121.158758467168	163.401794483367	96.7472368856069	97.1113638823001	43.3340094996486	55.0739732114721	62.7773306491875	47.0568838011839	1627.37318623786	1686.06490921458	1846.16752861951	1681.73872910909	1899.12683549525	1832.41863371664	1773.21928671083	1095.46695917747
Itgb6	122.105311267693	102.649845252371	74.0412527185767	69.5012702294893	223.603489018187	142.691657866087	161.699185005483	108.016937816354	14.0898111362586	6.08321675002252	4.05528287450743	20.2132058787151	32.4716361711451	34.8924924110662	31.9237514792457	24.8067699089102
Cd36	58.6862736325345	46.0876856235137	51.3352685515465	7.61657755939608	16.4669236098665	17.5235369309229	2.85351502950852	8.5557970547607	0	1.01386945833709	0	2.02132058787151	0	0	0	0
Scarf2	55.8466152309603	15.711711008016	7.89773362331485	31.4183824325088	9.53348208992269	2.50336241870328	24.7304635890739	21.3894926369018	47.7488044062095	63.8737758752365	70.96745030388	122.289895566226	62.1599892419062	101.300784419224	102.542959296971	185.554638918648
Edil3	101.281149656148	101.602397851837	99.70888699435	135.194251679281	44.2006896896416	46.3122047460106	40.9003820896222	54.5432062240995	279.447920869128	228.120628125845	334.560837146863	171.812249969078	216.16832079648	300.525660443699	232.172738030878	92.2811840611458
Tinag	26.503478414693	20.9489480106881	5.92330021748614	25.7059492629618	181.136159708531	186.500500193394	101.775369385804	140.101176771707	0	0	0	0	0	0	0	0
Cd34	1452.01199600497	1308.26180326747	1255.73964610706	1178.66537731654	45.9340500696275	35.0470738618459	33.2910086775995	23.5284419005919	3754.9346678129	3698.59578401369	3578.7871367528	3598.96130670522	1043.73116264395	813.78296816777	954.810385151985	578.493874275785
Cd177	242.317516934336	367.654037587575	358.359663157911	62.8367648650177	54.6008519695572	46.3122047460106	29.4863219715881	33.1537135871977	0	0	0	5.05330146967876	0	0	0	0
Egfl7	94.655280052475	101.602397851837	112.542704132237	85.686497543206	117.001825649051	107.644584004241	174.06441680002	109.086412448199	36.7900624113418	41.5686477918206	34.4699044333131	41.4370720513659	35.2549192715289	55.1526492949111	52.2388660569475	37.7062902615434
Itga1	1528.68277284747	1499.94467756527	1391.97555110924	935.886967610794	2511.63919059963	2966.48446616338	2356.05224269754	1848.05216382831	605.861878859118	662.056756294118	665.066391419218	229.419886723416	535.318116307163	480.615943855654	488.530136273305	272.874468998012
Aplp1	6.62586960367325	7.33213180374082	23.6932008699446	19.0414438984902	22.5336849398173	18.7752181402746	24.7304635890739	5.34737315922544	0.782767285347697	3.04160837501126	0	0	0	4.50225708529887	0.967386408461991	0.992270796356406
Rom1	269.767548149554	324.708694165665	348.487496128768	155.187767772695	416.873171386619	330.443839268833	243.499949184727	270.577081856807	96.2803760977668	70.9708620835961	69.9536295852531	102.076689687511	116.897890216122	87.7940131633279	121.890687466211	79.3816637085125
Atp1b1	12433.9175876931	12298.0799296744	11536.6143902572	8513.42956701497	5655.08823970414	6777.85374863912	8765.04699897368	4892.84644069128	284.144524581214	401.492305501487	559.629036682025	1074.33189245371	618.816609318679	814.908532439095	921.919247264277	1670.98402106419
Olfm4	19.8776088110198	3.14234220160321	16.7826839495441	8.5686497543206	2.60004056997892	2.50336241870328	4.75585838251421	7.48632242291562	0	0	0	0	0	0	0	0
Cldn6	255.569256141683	299.569956552839	321.83264515008	426.528343326181	25.1337255097962	28.7886678150877	19.0234335300568	29.9452896916625	6882.8727400623	4620.20312164211	4071.50400600546	3494.86329642983	4364.18790140189	3372.19055688885	4151.0550787104	6312.82680641946
Ceacam1	1090.42882620451	1065.25400634349	881.58451570252	247.538770680373	551.20860083553	556.998138161479	327.203056716978	207.478078577947	42.2694334087757	27.3744753751014	18.2487729352834	0	22.2662648030709	21.3857211551696	16.4455689438538	15.8763327417025
Cldn3	4154.42024150313	3842.03706516019	4220.35140495887	1923.18583374751	5501.68584607538	4849.01300502825	6256.80728803569	4475.75133427169	1338.53205794456	1190.28274408774	1316.95311349629	884.327757193784	1368.4475243554	1485.74483814863	1372.72131360756	758.094888416294
Cdhr2	200.669193711247	195.872663899933	207.315507612015	231.353543366656	4383.66840098445	3676.18771186576	3408.99928858618	2948.54155999691	14.8725784216062	11.152564041708	16.2211314980297	40.4264117574301	6.49432723422901	9.00451417059773	21.2825009861638	84.3430176902945
Cldn7	384.300437013049	332.040825969406	367.244613484141	244.682554095599	2519.43931230957	2538.40949256512	3112.2337255173	2419.15161723359	129.939369367718	114.567248792091	123.686127672477	135.428479387391	682.832120627507	792.3972470126	678.137872331856	425.684171636898
Pcdhgb1	148.608789682386	150.832425676954	125.376521270123	215.168316052939	65.0010142494729	47.5638859553623	19.0234335300568	50.2653076967191	2.34830185604309	1.01386945833709	0	4.04264117574301	9.27761033461287	0	5.80431845077194	7.93816637085125
Cercam	124.944969669267	202.15734830314	171.775706307098	62.8367648650177	90.1347397592691	72.597510142395	84.6542792087529	42.7789852738035	19.5691821336924	17.2357807917305	36.4975458705668	27.2878279362653	27.8328310038386	51.775956480937	23.2172738030878	19.8454159271281
Itga7	538.588543498583	442.022803025518	355.398013049168	63.7888370599422	104.86830298915	107.644584004241	84.6542792087529	77.0021734928463	49.3143389769049	37.5131699584722	34.4699044333131	21.2238661726508	29.6883530707612	5.62782135662358	12.5760233100059	17.8608743344153
Col8a1	375.781461808326	168.639031486039	174.737356415841	748.328745210665	423.806612906563	393.027899736414	272.035099479813	280.202353543413	40.7038988380803	26.3606059167643	22.3040558097908	19.2025455847793	72.3653606099804	34.8924924110662	44.4997747892516	128.002932729976
Cldn18	561.305810711177	822.246209419506	732.514793562452	686.444052540572	62.400973679494	55.0739732114721	46.6074121486392	69.5158510699307	4636.33063111441	4323.13937034934	3982.28778276629	3210.86775383389	4430.05893477765	3570.289868642	3803.76335807255	2491.59196965094
Pkp1	17.0379504094455	4.18978960213761	44.424751631146	20.9455882883392	13.0002028498946	15.0201745122197	24.7304635890739	3.20842389553526	151.856853357453	102.400815292046	219.999095942028	52.5543352846591	73.2931216434417	94.5473987912762	118.988528240825	72.4357681340176
Dsg2	129.677733671891	90.0804764459587	52.3224852544609	90.4468585178285	228.803570158145	246.581198242273	270.132756126807	325.120288080907	32.8762259846033	37.5131699584722	34.4699044333131	38.4050911695586	42.6770075392192	41.6458780390145	40.6302291554036	70.4512265413048
Cdhr5	522.497145889662	561.43180668644	582.45785471947	123.769385340186	1778.42774986558	1837.46801532821	2199.10891607457	902.636589277254	33.658993269951	17.2357807917305	9.12438646764171	10.1066029393575	31.5438751376838	37.1436209537156	36.7606835215556	4.96135398178203
Itga5	905.851030102186	1167.90385159586	1104.69549056116	1338.61350606386	816.412738973379	757.267131657741	946.415818120327	724.034325759125	3294.66750402846	3753.3447347639	4806.52402700993	2790.43307155661	2275.79781508054	2654.08055178368	2336.23817643571	1787.07970423789
Cdh16	85.1897520472275	34.5657642176353	38.5014514136599	101.871724856923	168.135956858637	121.413077307109	161.699185005483	217.103350264553	0	0	0	0	0	0	3.86954563384796	0
Plcb1	84.2431992467028	60.7519492309954	26.6548509786876	79.0219921787344	13.8668830398875	21.2785805589779	12.3652317945369	29.9452896916625	145.594715074672	181.482633042339	159.169852824416	317.347332295826	210.601754595712	293.772274815751	228.30319239703	274.859010590724
Dscaml1	32.1827952178415	51.3249226261857	20.7315507612015	14.2810829238677	7.80012170993675	0	3.80468670601137	7.48632242291562	0	0	0	0	0	0	0	0.992270796356406
Dsc2	796.99745804184	590.760333901403	553.828570334954	190.414438984902	498.341109245959	540.726282439908	456.562404721364	192.505433732116	261.444273306131	224.065150292496	272.717773310624	140.48178085707	234.723541465706	229.615111350242	177.031712748544	109.149787599205
Cntnap4	0	0	0	1.90414438984902	0	0	0	0	57.1420118303819	26.3606059167643	29.4008008401788	73.77820145731	21.3385037696096	5.62782135662358	29.0215922538597	261.959490238091
Col15a1	36.9155592204653	32.4708694165665	24.6804175728589	13.3290107289431	17.3336037998594	17.5235369309229	10.4628884415313	6.41684779107053	1.56553457069539	0	4.05528287450743	4.04264117574301	0	3.37669281397415	5.80431845077194	0
Hepacam	10.4120808057723	0	7.89773362331485	4.76036097462255	25.1337255097962	2.50336241870328	9.51171676502842	4.27789852738035	0	0	0	0	0	0	0	0
Troap	359.690064199405	432.595776420708	433.388132579402	750.232889600514	423.806612906563	405.544711829931	256.816352655767	775.369108087689	1147.53684031972	972.300810545267	930.687419699454	1155.18471596857	889.722831089374	628.064863399192	866.778221981944	1399.10182286253
Ntm	61.5259320341088	85.890686843821	62.1946522836044	241.826337510826	163.802555908672	142.691657866087	139.822236445918	371.107697250246	14.0898111362586	8.1109556666967	5.06910359313428	12.127923527229	1.85552206692257	2.25112854264943	8.70647767615792	0.992270796356406
Amigo2	8.51897520472275	4.18978960213761	3.94886681165743	3.80828877969804	5.20008113995783	21.2785805589779	15.2187468240455	19.2505433732116	0.782767285347697	11.152564041708	9.12438646764171	55.5863161664664	46.3880516730644	110.305298589822	132.531937959293	315.542113241337
Nrxn3	0.94655280052475	0	0	0.952072194924511	0	0	0	1.06947463184509	7.04490556812928	2.02773891667417	14.193490060776	12.127923527229	0.927761033461287	5.62782135662358	0	26.791311501623
Nexn	54.9000624304355	35.6132116181697	32.5781511961738	65.6929814497912	18.2002839898524	27.5369866057361	19.9746052065597	36.362137482733	140.115344077238	150.052679833889	118.617024079342	123.300555860162	136.380871918809	172.211333512682	166.390462255462	192.500534493143
Pbxip1	984.41491254574	839.005367828057	882.571732405434	553.153945251141	872.746951322923	592.045212023325	403.296790837205	566.821554877897	281.796222725171	191.62132762571	200.736502288118	140.48178085707	275.545026938002	177.839154869305	207.020691410866	313.557571648624
Pcdh19	4.73276400262375	9.42702660480963	0	13.3290107289431	0	5.00672483740655	0	0	21.1347167043878	36.4993005001351	22.3040558097908	51.5436749907234	30.6161141042225	20.2601568838449	21.2825009861638	126.018391137264
Pcdh18	31.2362424173168	12.5693688064128	41.463101522403	52.3639707208481	0	1.25168120935164	8.56054508852557	0	310.758612283036	255.495103500946	250.413717500834	270.856958774782	373.887696484899	280.265503559854	351.161266271703	652.914184002515
Pcdh17	0	0	0	0	1.73336037998594	0	0	0	7.04490556812928	1.01386945833709	22.3040558097908	15.1599044090363	9.27761033461287	2.25112854264943	7.73909126769593	1.98454159271281
Thbs3	541.428201900157	554.099674882699	549.879703523296	620.751071090781	1774.96102910561	1664.73600843768	1168.98999042199	1448.06865151825	118.98062737285	96.3175985420233	99.3544304254319	312.294030826148	129.88654468458	151.951176628837	157.683984579304	428.660984025967
Podxl	1135.8633606297	872.523684645158	796.683879251886	1868.91771863681	871.013590942937	952.529400316597	1461.95086678487	747.562767659717	2761.60298270668	2917.91630109414	3298.97261841179	3877.90354783148	4802.09110919562	5313.78892492399	5034.2788696362	7221.74685588192
Pdpn	64.365590435683	98.4600556502339	150.056938842982	39.0349599919049	4.33340094996486	11.2651308841647	7.60937341202273	6.41684779107053	1.56553457069539	0	2.02764143725371	0	2.78328310038386	0	0	0.992270796356406
Ncam1	627.564506747909	637.895466925451	707.834375989593	998.723732475812	702.8776340843	757.267131657741	510.779190282026	572.168928037122	185.515846627404	184.52424141735	163.225135698924	101.066029393575	102.053713680742	123.812069845719	102.542959296971	149.832890249817
Ctnna2	0	1.0474474005344	0	0	0	0	0	2.13894926369018	7.04490556812928	10.1386945833709	7.096745030388	10.1066029393575	4.63880516730644	12.3812069845719	10.6412504930819	5.95362477813844
Mpzl3	256.515808942207	311.091877958718	306.03717790345	239.922193120977	397.806207206774	466.877091088161	264.42572606779	408.539309364824	118.197860087502	77.0540788336186	105.437354737193	110.161972038997	125.247739517274	92.2962702486268	147.042734086223	126.018391137264
Myh10	958.857986931572	759.399365387442	736.46366037411	1425.25207580199	15.6002434198735	2.50336241870328	7.60937341202273	17.1115941095214	2253.58701451602	2081.47399796604	2024.59997509783	1973.81955405653	1840.67789038719	1616.31029362229	1787.73008283776	4190.3595730131
Mpzl2	194.043324107574	311.091877958718	288.267277250992	317.992113104787	196.736403128405	246.581198242273	234.939404096202	279.132878911568	30.5279241285602	29.4022142917755	12.1658486235223	20.2132058787151	89.9928202457449	121.560941303069	109.314664156205	27.7835822979794
Vcam1	3177.57775136159	3593.79203123354	3486.84939469351	2860.97694574815	4596.00504753273	4568.63641413348	3276.78642555229	3300.39871387394	1326.007781379	1342.3631628383	1653.5415920804	170.801589675142	1102.18010775201	1072.66275057245	875.484699658102	309.588488463199
Lamb2	3178.52430416211	2414.3662582318	2218.27593144856	1343.37386703848	1859.89568772492	1557.09142443344	1071.9704794187	1132.57363512395	595.685904149598	547.489507502027	447.094936914444	481.074299913418	666.132422025204	561.656571391034	649.116280077996	875.18284238635
Pcdhgc5	11.358633606297	7.33213180374082	11.8466004349723	3.80828877969804	0.866680189992972	0	0.951171676502842	1.06947463184509	31.3106914139079	17.2357807917305	35.48372515194	48.5116941089161	54.7379009742159	20.2601568838449	20.3151145777018	34.7294778724742
Pcdh7	202.562299312297	151.879873077488	190.532823662471	221.832821417411	201.069804078369	199.017312286911	158.845669975975	220.311774160088	72.0145902519882	89.2205123336637	54.7463188058503	45.4797132271089	57.5211840745998	77.6639347214054	69.6518214092633	115.103412377343
Pcdhgc3	81.4035408451285	92.1753712470275	78.9773362331485	142.810829238677	114.401785079072	105.141221585538	103.67771273881	88.7663944431423	288.8411282933	221.023541917485	196.68121941361	196.068097023536	260.700850402622	245.373011148788	254.422625425504	346.302507928386
Parvb	725.059445201959	685.030599949499	732.514793562452	780.699199838099	1015.74918267176	993.834880225201	1237.4743511302	669.491119535025	3914.61919402383	3045.66385284461	3312.15228775394	1879.8281467205	2282.29214231477	2218.48717878102	2216.28226178642	1906.15219980066
Sorbs3	588.755841926395	753.114680984236	962.536285341497	706.437568633987	547.741880075558	604.562024116841	717.183444083143	527.250993499628	1879.42425211982	1812.79859150671	2032.71054084685	1825.25249084797	1424.11318636308	1524.01402337367	1478.16643212992	911.896861851537
Lrfn3	109.800124860871	91.127923846493	71.0796026098336	73.3095590091873	136.068789828897	116.406352469702	97.0195110032898	75.9326988610012	0	0	0	0	1.85552206692257	1.12556427132472	0	0
Dab1	0	0	0	0	0	0	0.951171676502842	0	65.7524519692066	79.0818177502928	115.575561923462	45.4797132271089	8.34984930115158	7.87894989927302	0.967386408461991	2.97681238906922
Kitl	1672.55879852723	1570.12365340107	1510.44155545897	1492.84920164163	2630.37437662867	2926.43066746413	2261.88624672376	2180.65877433213	4878.9884895722	5014.59834093523	5239.42547386359	4904.73440647021	5634.2927562104	5562.53862888675	4800.1713587884	4642.83505615162
Pcdhb16	5.6793168031485	0	10.8593837320579	7.61657755939608	2.60004056997892	0	8.56054508852557	7.48632242291562	55.5764772596865	40.5547783334835	45.6219323382085	15.1599044090363	15.7719375688419	6.7533856279483	30.9563650707837	49.6135398178203
Zyx	1574.11730727266	1465.37891334763	1751.32243097007	2127.88135565628	1399.68850683865	1828.70624686274	2223.83937966364	1366.78857949802	4229.29164273361	5173.77584589416	7141.35314200758	5586.93010487684	3865.05246539972	4730.74663237778	4794.36704033763	3731.93046509644
Fat2	0	6.28468440320642	0.987216702914356	36.1787434071314	33.8005274097259	15.0201745122197	18.072261853554	29.9452896916625	112.718489090068	101.386945833709	86.1747610832828	74.7888617512457	90.9205812792061	57.4037778375605	87.0647767615792	475.297711454718
Aggf1	742.097395611404	607.519492309954	708.821592692508	1311.95548460598	500.941149815938	1386.86277996162	2420.73191669973	1280.16113431857	744.41168836566	2667.49054488488	3140.816586306	4333.71134039651	867.456566286303	3712.11096682892	3558.0472103232	5633.12131091532

## Sheet: Ext Data Fig 4b
The Database for Annotation, Visualization and Integrated Discovery (DAVID) ; 2022
GO:0030198~extracellular matrix organization
Genes	KPY1-1	KPY1-2	KPY1-3	KPY1-4	KPY2-1	KPY2-2	KPY2-3	KPY2-4	KPO1-1	KPO1-2	KPO1-3	KPO1-4	KPO2-1	KPO2-2	KPO2-3	KPO2-4
Col18a1	3949.96483658978	3684.91995508003	3202.53098425417	3237.99753493826	4767.60772515134	4074.22233643958	4195.61826505403	3170.99228342069	964.369295548363	651.918061710747	788.752519091694	445.701189625667	1091.04697535047	867.810053191356	989.636295856616	845.414718495658
Col15a1	36.9155592204653	32.4708694165665	24.6804175728589	13.3290107289431	17.3336037998594	17.5235369309229	10.4628884415313	6.41684779107053	1.56553457069539	0	4.05528287450743	4.04264117574301	0	3.37669281397415	5.80431845077194	0
Olfml2b	156.181212086584	272.336324138945	264.574076381047	174.229211671185	136.068789828897	136.433251819329	181.673790212043	97.322191497903	550.285401599431	469.421559210071	547.463188058503	303.198088180726	444.397535027957	413.082087576171	410.171837187884	343.325695539316
Col11a1	0	0	0	0	0	0	0	0	7.04490556812928	10.1386945833709	11.1520279048954	16.170564702972	0.927761033461287	1.12556427132472	5.80431845077194	7.93816637085125
Ndnf	246.103728136435	229.390980717034	189.545606959556	268.484358968712	378.739243026929	456.863641413348	495.56044345798	202.130705418722	20.3519494190401	24.3328670000901	39.5390080264474	15.1599044090363	112.259085048816	93.4218345199515	59.0105709161814	28.7758530943358
Tnfrsf11b	252.729597740108	245.10269172505	264.574076381047	121.865240950337	436.806815756458	420.564886342151	177.869103506031	253.465487747286	40.7038988380803	40.5547783334835	17.2349522166566	3.03198088180726	12.0608934349967	15.757899798546	6.77170485923394	8.93043716720765
Fbln1	5273.24565172338	4594.10429874389	4410.88422862134	3779.72661385031	1699.55985257622	1812.43439114117	2012.67926748001	1501.5423831105	9006.52038521061	10026.1550734955	11470.3676105443	11400.2481155953	9424.19657789975	10533.0304510567	10435.1971880795	7651.40011070425
Fbln2	26124.8572944831	27170.7855698624	25573.8486889964	29936.9580972063	19556.6384871914	17731.3160116753	18139.7950425857	17352.2259016866	8391.26529892732	7827.07221836231	8020.33570505706	4453.97991537486	8603.12806328651	8137.8296816777	8546.85891876169	9342.22954769556
Tnf	131.57083927294	65.9891862336674	68.1179525010906	19.9935160934147	50.2674510195924	60.0806980488787	22.8281202360682	34.2231882190428	0	0	1.01382071862686	0	0	1.12556427132472	0	0
Adamts5	43.5414288241385	48.1825804245825	44.424751631146	44.747393161452	19.9336443698384	13.768493302868	10.4628884415313	9.62527168660579	3.91383642673849	11.152564041708	0	2.02132058787151	5.56656620076772	0	3.86954563384796	0
Adamts15	577.397208320098	413.741723211089	406.733281600715	85.686497543206	88.4013793792831	86.3660034452631	114.140601180341	64.1684779107053	0	0	0	0	0.927761033461287	0	0	0
Adamts14	4.73276400262375	10.474474005344	7.89773362331485	38.0828877969804	11.2668424699086	7.51008725610983	21.8769485595654	6.41684779107053	218.392072612008	205.815500042429	166.266597854804	165.748288205463	102.053713680742	94.5473987912762	107.379891339281	91.2889132647894
Adamtsl4	336.026244186286	454.592171831931	548.892486820382	186.606150205204	736.678161494026	647.119185234797	603.042842902802	524.042569604093	266.140877018217	196.690674917395	176.404805041073	116.225933802612	356.260236849134	227.363982807593	273.770353594743	156.778785824312
Slc39a8	283.0192873569	129.883477666266	135.248688299267	209.455882883392	139.535510588868	128.923164563219	209.257768830625	100.530615393438	389.818108103153	379.187177418071	540.366443028115	375.9656293441	626.238697586369	454.727965615185	442.09558866713	797.78572027055
Mpzl3	256.515808942207	311.091877958718	306.03717790345	239.922193120977	397.806207206774	466.877091088161	264.42572606779	408.539309364824	118.197860087502	77.0540788336186	105.437354737193	110.161972038997	125.247739517274	92.2962702486268	147.042734086223	126.018391137264
Adamts6	15.144844808396	3.14234220160321	1.97443340582871	13.3290107289431	11.2668424699086	2.50336241870328	3.80468670601137	6.41684779107053	31.3106914139079	29.4022142917755	18.2487729352834	50.5330146967876	20.4107427361483	6.7533856279483	19.3477281692398	113.11887078463
Tgfb2	326.560716181039	233.580770319172	259.637992866476	207.551738493543	58.0675727295291	85.1143222359114	118.896459562855	31.0147643235076	13.3070438509109	3.04160837501126	9.12438646764171	2.02132058787151	11.1331324015354	14.6323355272213	11.6086369015439	6.94589557449484
Aplp1	6.62586960367325	7.33213180374082	23.6932008699446	19.0414438984902	22.5336849398173	18.7752181402746	24.7304635890739	5.34737315922544	0.782767285347697	3.04160837501126	0	0	0	4.50225708529887	0.967386408461991	0.992270796356406
Mmp9	16.0913976089208	18.8540532096193	37.5142347107455	29.5142380426598	65.0010142494729	41.3054799086041	25.6816352655767	17.1115941095214	5.47937099743388	4.05547783334835	3.04146215588057	0	4.63880516730644	0	0	3.96908318542562
Agt	137.250156076089	280.71590334322	274.446243410191	55.2201873056216	217.536727688236	162.718557215713	52.3144422076563	124.05905729403	0.782767285347697	1.01386945833709	6.08292431176114	1.01066029393575	6.49432723422901	2.25112854264943	5.80431845077194	0
Mmp10	0	4.18978960213761	5.92330021748614	4.76036097462255	1.73336037998594	0	0	1.06947463184509	319.369052421861	300.105359667778	322.39498852334	67.7142396936954	51.9546178738321	39.3947494963651	45.4671611977136	13.8917911489897
Serpinb5	52.0604040288613	46.0876856235137	57.2585687690327	73.3095590091873	186.336240848489	192.758906240152	105.580056091815	290.897099861864	13.3070438509109	6.08321675002252	5.06910359313428	17.1812249969078	40.8214854722966	21.3857211551696	17.4129553523158	26.791311501623
Smoc2	30.289689616792	33.5183168171009	18.7571173553728	143.762901433601	82.3346180493323	61.3323792582303	52.3144422076563	33.1537135871977	1644.59406651551	1886.81106196532	2533.53797584851	1186.51518508057	1004.76519923857	1306.780119008	853.234812263476	517.965355698044
Ccdc80	176.058820897604	85.890686843821	101.683320400179	107.58415802647	88.4013793792831	71.3458289330434	77.0449057967302	71.6548003336209	28.1796222725171	9.12482512503379	13.1796693421491	6.06396176361452	21.3385037696096	23.636849697819	22.2498873946258	12.8995203526333
Elf3	1483.24823842228	1554.41194239305	1775.01563184001	882.570924695021	1701.2932129562	1535.81284387446	961.634564944373	1398.87281845338	115.849558231459	85.1650345003153	85.160940364656	61.6502779300809	116.897890216122	88.9195774346526	111.249436973129	65.4898725595228
Mmp16	0	0	0	0	0	0	0	0	11.7415092802155	8.1109556666967	26.3593386842983	17.1812249969078	140.091916052654	117.058684217771	109.314664156205	72.4357681340176
Mmp15	290.591709761098	233.580770319172	284.318410439335	255.155348239769	519.14143380579	846.136497521708	1646.47817202642	638.476355211518	0	5.06934729168544	4.05528287450743	5.05330146967876	7.4220882676903	20.2601568838449	48.3693204230995	25.7990407052666
Bcl3	632.297270750533	396.982564802539	472.876800695977	414.151404792162	474.940744116149	429.326654807612	364.298752100588	326.189762712752	229.350814606875	201.76002220908	213.916171630267	129.364517623776	157.719375688419	177.839154869305	177.031712748544	107.165246006492
Col5a2	2.83965840157425	0	0	0	0.866680189992972	0	0	0	169.86050092045	196.690674917395	133.824334858745	56.5969764604022	43.6047685726805	79.9150632640549	61.9127301415674	111.134329191917
Col8a1	375.781461808326	168.639031486039	174.737356415841	748.328745210665	423.806612906563	393.027899736414	272.035099479813	280.202353543413	40.7038988380803	26.3606059167643	22.3040558097908	19.2025455847793	72.3653606099804	34.8924924110662	44.4997747892516	128.002932729976
Nox1	240.424411333287	56.5621596288578	67.1307357981762	37.1308156020559	26.0004056997892	43.8088423273074	9.51171676502842	18.1810687413665	0	0	0	0	0.927761033461287	0	0	0
Matn2	1216.3203486743	1441.28762313534	1244.880262375	949.215978339737	766.145287953787	762.273856495148	789.472491497359	527.250993499628	169.86050092045	202.773891667417	261.565745405729	119.257914684419	288.53368140646	219.48503290832	294.085468172445	130.979745119046

## Sheet: Ext Data Fig 4c
# GSEA version 4.3.3
GO-BP Mesenchymal Morphogenesis								GO-BP Mesenchymal Cell Migration								Hallmark -- Epithelial Mesenchymal Transition
NAME	SYMBOL	TITLE	RANK IN GENE LIST	RANK METRIC SCORE	RUNNING ES	CORE ENRICHMENT		NAME	SYMBOL	TITLE	RANK IN GENE LIST	RANK METRIC SCORE	RUNNING ES	CORE ENRICHMENT		NAME	SYMBOL	TITLE	RANK IN GENE LIST	RANK METRIC SCORE	RUNNING ES	CORE ENRICHMENT
row_0	Wnt5a	wingless-type MMTV integration site family, member 5A [Source:MGI Symbol;Acc:MGI:98958]	3	4.2187652587890625	0.099464215	Yes		row_0	Zeb2	zinc finger E-box binding homeobox 2 [Source:MGI Symbol;Acc:MGI:1344407]	61	2.53505277633667	0.050386954	Yes		row_0	Wnt5a	wingless-type MMTV integration site family, member 5A [Source:MGI Symbol;Acc:MGI:98958]	3	4.2187652587890625	0.031806245	Yes
row_1	Hey1	hairy/enhancer-of-split related with YRPW motif 1 [Source:MGI Symbol;Acc:MGI:1341800]	30	3.1003682613372803	0.17098987	Yes		row_1	Twist1	twist basic helix-loop-helix transcription factor 1 [Source:MGI Symbol;Acc:MGI:98872]	96	2.3183372020721436	0.0979047	Yes		row_1	Anpep	alanyl (membrane) aminopeptidase [Source:MGI Symbol;Acc:MGI:5000466]	13	3.772080659866333	0.059824638	Yes
row_2	Twist1	twist basic helix-loop-helix transcription factor 1 [Source:MGI Symbol;Acc:MGI:98872]	96	2.3183372020721436	0.22146708	Yes		row_2	Bmp7	bone morphogenetic protein 7 [Source:MGI Symbol;Acc:MGI:103302]	114	2.2155165672302246	0.14433777	Yes		row_2	Cxcl12	chemokine (C-X-C motif) ligand 12 [Source:MGI Symbol;Acc:MGI:103556]	34	2.9791667461395264	0.08109594	Yes
row_3	Bmp7	bone morphogenetic protein 7 [Source:MGI Symbol;Acc:MGI:103302]	114	2.2155165672302246	0.2726834	Yes		row_3	Sema4d	sema domain, immunoglobulin domain (Ig), transmembrane domain (TM) and short cytoplasmic domain, (semaphorin) 4D [Source:MGI Symbol;Acc:MGI:109244]	148	2.0639560222625732	0.18646131	Yes		row_3	Dab2	disabled 2, mitogen-responsive phosphoprotein [Source:MGI Symbol;Acc:MGI:109175]	97	2.3071374893188477	0.09447539	Yes
row_4	Isl1	ISL1 transcription factor, LIM/homeodomain [Source:MGI Symbol;Acc:MGI:101791]	198	1.901120901107788	0.31211647	Yes		row_4	Kitl	kit ligand [Source:MGI Symbol;Acc:MGI:96974]	178	1.9457088708877563	0.2263108	Yes		row_4	Fbln1	fibulin 1 [Source:MGI Symbol;Acc:MGI:95487]	180	1.9410102367401123	0.10374698	Yes
row_5	Fgfr1	fibroblast growth factor receptor 1 [Source:MGI Symbol;Acc:MGI:95522]	322	1.6645327806472778	0.34332037	Yes		row_5	Sema5a	sema domain, seven thrombospondin repeats (type 1 and type 1-like), transmembrane domain (TM) and short cytoplasmic domain, (semaphorin) 5A [Source:MGI Symbol;Acc:MGI:107556]	196	1.9028997421264648	0.26603365	Yes		row_5	Col5a2	collagen, type V, alpha 2 [Source:MGI Symbol;Acc:MGI:88458]	222	1.8590537309646606	0.11512377	Yes
row_6	Mdm2	transformed mouse 3T3 cell double minute 2 [Source:MGI Symbol;Acc:MGI:96952]	408	1.5366886854171753	0.37401223	Yes		row_6	Isl1	ISL1 transcription factor, LIM/homeodomain [Source:MGI Symbol;Acc:MGI:101791]	198	1.901120901107788	0.30677462	Yes		row_6	Igfbp3	insulin-like growth factor binding protein 3 [Source:MGI Symbol;Acc:MGI:96438]	280	1.7388287782669067	0.12452429	Yes
row_7	Acvrl1	activin A receptor, type II-like 1 [Source:MGI Symbol;Acc:MGI:1338946]	505	1.4426132440567017	0.40175566	Yes		row_7	Sema6d	sema domain, transmembrane domain (TM), and cytoplasmic domain, (semaphorin) 6D [Source:MGI Symbol;Acc:MGI:2387661]	319	1.6696932315826416	0.33469173	Yes		row_7	Itga5	integrin alpha 5 (fibronectin receptor alpha) [Source:MGI Symbol;Acc:MGI:96604]	307	1.6878212690353394	0.13559969	Yes
row_8	Eng	endoglin [Source:MGI Symbol;Acc:MGI:95392]	750	1.2570219039916992	0.41534644	Yes		row_8	Eng	endoglin [Source:MGI Symbol;Acc:MGI:95392]	750	1.2570219039916992	0.33328488	Yes		row_8	Cthrc1	collagen triple helix repeat containing 1 [Source:MGI Symbol;Acc:MGI:1915838]	388	1.5698466300964355	0.14218846	Yes
row_9	Snai2	snail family zinc finger 2 [Source:MGI Symbol;Acc:MGI:1096393]	820	1.2149972915649414	0.43949482	Yes		row_9	Tpbg	trophoblast glycoprotein [Source:MGI Symbol;Acc:MGI:1341264]	764	1.2453646659851074	0.359158	Yes		row_9	Igfbp2	insulin-like growth factor binding protein 2 [Source:MGI Symbol;Acc:MGI:96437]	392	1.5643349885940552	0.1538568	Yes
row_10	Sox9	SRY (sex determining region Y)-box 9 [Source:MGI Symbol;Acc:MGI:98371]	952	1.1465877294540405	0.457935	Yes		row_10	Sema3a	sema domain, immunoglobulin domain (Ig), short basic domain, secreted, (semaphorin) 3A [Source:MGI Symbol;Acc:MGI:107558]	824	1.213011384010315	0.38129976	Yes		row_10	Pthlh	parathyroid hormone-like peptide [Source:MGI Symbol;Acc:MGI:97800]	491	1.452298641204834	0.15835658	Yes
row_11	Acvr1	activin A receptor, type 1 [Source:MGI Symbol;Acc:MGI:87911]	969	1.1415258646011353	0.48384586	Yes		row_11	Cdh2	cadherin 2 [Source:MGI Symbol;Acc:MGI:88355]	922	1.1630810499191284	0.39986104	Yes		row_11	Inhba	inhibin beta-A [Source:MGI Symbol;Acc:MGI:96570]	503	1.443826675415039	0.16857858	Yes
row_12	Rbpj	recombination signal binding protein for immunoglobulin kappa J region [Source:MGI Symbol;Acc:MGI:96522]	1794	0.8546628355979919	0.4496502	No		row_12	Acvr1	activin A receptor, type 1 [Source:MGI Symbol;Acc:MGI:87911]	969	1.1415258646011353	0.42132664	Yes		row_12	Plod3	procollagen-lysine, 2-oxoglutarate 5-dioxygenase 3 [Source:MGI Symbol;Acc:MGI:1347008]	519	1.424931526184082	0.17839119	Yes
row_13	Msx1	msh homeobox 1 [Source:MGI Symbol;Acc:MGI:97168]	1832	0.8421775102615356	0.46710333	No		row_13	Smo	smoothened, frizzled class receptor [Source:MGI Symbol;Acc:MGI:108075]	1691	0.8841620683670044	0.39270473	No		row_13	Col11a1	collagen, type XI, alpha 1 [Source:MGI Symbol;Acc:MGI:88446]	527	1.4203435182571411	0.1887011	Yes
row_14	Nos3	nitric oxide synthase 3, endothelial cell [Source:MGI Symbol;Acc:MGI:97362]	2130	0.7584956884384155	0.46541902	No		row_14	Sema4c	sema domain, immunoglobulin domain (Ig), transmembrane domain (TM) and short cytoplasmic domain, (semaphorin) 4C [Source:MGI Symbol;Acc:MGI:109252]	1736	0.8696876168251038	0.40846747	No		row_14	Edil3	EGF-like repeats and discoidin I-like domains 3 [Source:MGI Symbol;Acc:MGI:1329025]	590	1.3730206489562988	0.19499384	Yes
row_15	Myc	myelocytomatosis oncogene [Source:MGI Symbol;Acc:MGI:97250]	2618	0.6501069664955139	0.4486338	No		row_15	Cfl1	cofilin 1, non-muscle [Source:MGI Symbol;Acc:MGI:101757]	3131	0.5577484965324402	0.32840794	No		row_15	Vim	vimentin [Source:MGI Symbol;Acc:MGI:98932]	721	1.274283766746521	0.19601473	Yes
row_16	Tgfb1	transforming growth factor, beta 1 [Source:MGI Symbol;Acc:MGI:98725]	2985	0.5805904269218445	0.43819258	No		row_16	Anxa6	annexin A6 [Source:MGI Symbol;Acc:MGI:88255]	3419	0.5125836133956909	0.32046273	No		row_16	Dpysl3	dihydropyrimidinase-like 3 [Source:MGI Symbol;Acc:MGI:1349762]	748	1.258650541305542	0.20383422	Yes
row_17	Robo1	roundabout guidance receptor 1 [Source:MGI Symbol;Acc:MGI:1274781]	3311	0.5296763181686401	0.42925468	No		row_17	Fgf15	fibroblast growth factor 15 [Source:MGI Symbol;Acc:MGI:1096383]	4634	0.3369493782520294	0.24754737	No		row_17	Fstl3	follistatin-like 3 [Source:MGI Symbol;Acc:MGI:1890391]	797	1.2242369651794434	0.20992938	Yes
row_18	Osr1	odd-skipped related transcription factor 1 [Source:MGI Symbol;Acc:MGI:1344424]	3582	0.4886433184146881	0.42297757	No		row_18	Phactr4	phosphatase and actin regulator 4 [Source:MGI Symbol;Acc:MGI:2140327]	4843	0.31017300486564636	0.24047305	No		row_18	Scg2	secretogranin II [Source:MGI Symbol;Acc:MGI:103033]	802	1.2234041690826416	0.21894473	Yes
row_19	Cplane2	ciliogenesis and planar polarity effector 2 [Source:MGI Symbol;Acc:MGI:1923416]	3636	0.4796822667121887	0.43081126	No		row_19	Nrp1	neuropilin 1 [Source:MGI Symbol;Acc:MGI:106206]	4914	0.29912474751472473	0.2422723	No		row_19	Lgals1	lectin, galactose binding, soluble 1 [Source:MGI Symbol;Acc:MGI:96777]	818	1.2161548137664795	0.22717345	Yes
row_20	Snai1	snail family zinc finger 1 [Source:MGI Symbol;Acc:MGI:98330]	3800	0.45238542556762695	0.43073982	No		row_20	Fn1	fibronectin 1 [Source:MGI Symbol;Acc:MGI:95566]	5022	0.2867498993873596	0.2413632	No		row_20	Snai2	snail family zinc finger 2 [Source:MGI Symbol;Acc:MGI:1096393]	820	1.2149972915649414	0.23632455	Yes
row_21	Smad3	SMAD family member 3 [Source:MGI Symbol;Acc:MGI:1201674]	4458	0.357541561126709	0.39582276	No		row_21	Coro1c	coronin, actin binding protein 1C [Source:MGI Symbol;Acc:MGI:1345964]	5589	0.21023105084896088	0.20850861	No		row_21	Col5a1	collagen, type V, alpha 1 [Source:MGI Symbol;Acc:MGI:88457]	838	1.2048782110214233	0.24433468	Yes
row_22	Bmp5	bone morphogenetic protein 5 [Source:MGI Symbol;Acc:MGI:88181]	4547	0.34724313020706177	0.39821768	No		row_22	Sema6a	sema domain, transmembrane domain (TM), and cytoplasmic domain, (semaphorin) 6A [Source:MGI Symbol;Acc:MGI:1203727]	5787	0.1876910775899887	0.19953147	No		row_22	Cdh2	cadherin 2 [Source:MGI Symbol;Acc:MGI:88355]	922	1.1630810499191284	0.24763799	Yes
row_23	Nckap1	NCK-associated protein 1 [Source:MGI Symbol;Acc:MGI:1355333]	5782	0.18809905648231506	0.32121447	No		row_23	Ret	ret proto-oncogene [Source:MGI Symbol;Acc:MGI:97902]	6906	0.05139987915754318	0.12682475	No		row_23	Bmp1	bone morphogenetic protein 1 [Source:MGI Symbol;Acc:MGI:88176]	1139	1.0582135915756226	0.24129967	Yes
row_24	Msx2	msh homeobox 2 [Source:MGI Symbol;Acc:MGI:97169]	6190	0.13888216018676758	0.29763246	No		row_24	Nrtn	neurturin [Source:MGI Symbol;Acc:MGI:108417]	7369	-0.0056607406586408615	0.096445166	No		row_24	Tgfbi	transforming growth factor, beta induced [Source:MGI Symbol;Acc:MGI:99959]	1145	1.0570052862167358	0.24898611	Yes
row_25	Ctnnb1	catenin (cadherin associated protein), beta 1 [Source:MGI Symbol;Acc:MGI:88276]	6736	0.07148611545562744	0.26334998	No		row_25	Lama5	laminin, alpha 5 [Source:MGI Symbol;Acc:MGI:105382]	7432	-0.013795727863907814	0.09264807	No		row_25	Prrx1	paired related homeobox 1 [Source:MGI Symbol;Acc:MGI:97712]	1239	1.0207843780517578	0.25054476	Yes
row_26	Smad2	SMAD family member 2 [Source:MGI Symbol;Acc:MGI:108051]	6894	0.05231495946645737	0.2542235	No		row_26	Gdnf	glial cell line derived neurotrophic factor [Source:MGI Symbol;Acc:MGI:107430]	8384	-0.12818065285682678	0.032614715	No		row_26	Thbs2	thrombospondin 2 [Source:MGI Symbol;Acc:MGI:98738]	1273	1.0090481042861938	0.25600505	Yes
row_27	Htt	huntingtin [Source:MGI Symbol;Acc:MGI:96067]	7022	0.03607325628399849	0.2466934	No		row_27	Cdc42	cell division cycle 42 [Source:MGI Symbol;Acc:MGI:106211]	9743	-0.3044871985912323	-0.050504275	No		row_27	Vcan	versican [Source:MGI Symbol;Acc:MGI:102889]	1328	0.987125813961029	0.2599023	Yes
row_28	Bmpr1a	bone morphogenetic protein receptor, type 1A [Source:MGI Symbol;Acc:MGI:1338938]	7556	-0.02653934806585312	0.21214116	No		row_28	Sema7a	sema domain, immunoglobulin domain (Ig), and GPI membrane anchor, (semaphorin) 7A [Source:MGI Symbol;Acc:MGI:1306826]	10026	-0.3430236577987671	-0.06175892	No		row_28	Pmp22	peripheral myelin protein 22 [Source:MGI Symbol;Acc:MGI:97631]	1397	0.9658815264701843	0.2627072	Yes
row_29	Smad4	SMAD family member 4 [Source:MGI Symbol;Acc:MGI:894293]	8150	-0.10099247097969055	0.17538764	No		row_29	Hif1a	hypoxia inducible factor 1, alpha subunit [Source:MGI Symbol;Acc:MGI:106918]	10554	-0.42407169938087463	-0.087448716	No		row_29	Mcm7	minichromosome maintenance complex component 7 [Source:MGI Symbol;Acc:MGI:1298398]	1429	0.9568849802017212	0.2679048	Yes
row_30	Mdm4	transformed mouse 3T3 cell double minute 4 [Source:MGI Symbol;Acc:MGI:107934]	9541	-0.27525851130485535	0.0901471	No		row_30	Nrp2	neuropilin 2 [Source:MGI Symbol;Acc:MGI:1100492]	10637	-0.4352668225765228	-0.08351946	No		row_30	Msx1	msh homeobox 1 [Source:MGI Symbol;Acc:MGI:97168]	1832	0.8421775102615356	0.24755637	No
row_31	Wnt11	wingless-type MMTV integration site family, member 11 [Source:MGI Symbol;Acc:MGI:101948]	9631	-0.28875425457954407	0.0910943	No		row_31	Radil	Ras association and DIL domains [Source:MGI Symbol;Acc:MGI:2443088]	11402	-0.5574058890342712	-0.12199394	No		row_31	Basp1	brain abundant, membrane attached signal protein 1 [Source:MGI Symbol;Acc:MGI:1917600]	1895	0.8214849829673767	0.24966487	No
row_32	Tgfb3	transforming growth factor, beta 3 [Source:MGI Symbol;Acc:MGI:98727]	10620	-0.4325820505619049	0.03610321	No		row_32	Bmp4	bone morphogenetic protein 4 [Source:MGI Symbol;Acc:MGI:88180]	11845	-0.6330863237380981	-0.13758563	No		row_32	Thbs1	thrombospondin 1 [Source:MGI Symbol;Acc:MGI:98737]	1905	0.8179610371589661	0.25527176	No
row_33	Bmp2	bone morphogenetic protein 2 [Source:MGI Symbol;Acc:MGI:88177]	10657	-0.43875637650489807	0.044092115	No		row_33	Sema3f	sema domain, immunoglobulin domain (Ig), short basic domain, secreted, (semaphorin) 3F [Source:MGI Symbol;Acc:MGI:1096347]	12053	-0.6696535348892212	-0.13687779	No		row_33	Areg	amphiregulin [Source:MGI Symbol;Acc:MGI:88068]	2010	0.7921556830406189	0.25436428	No
row_34	Gata5	GATA binding protein 5 [Source:MGI Symbol;Acc:MGI:109497]	11014	-0.49556827545166016	0.032302402	No		row_34	Sema6b	sema domain, transmembrane domain (TM), and cytoplasmic domain, (semaphorin) 6B [Source:MGI Symbol;Acc:MGI:1202889]	12153	-0.6900316476821899	-0.12860242	No		row_34	Mmp14	matrix metallopeptidase 14 (membrane-inserted) [Source:MGI Symbol;Acc:MGI:101900]	2028	0.7852296233177185	0.25919074	No
row_35	Bmp4	bone morphogenetic protein 4 [Source:MGI Symbol;Acc:MGI:88180]	11845	-0.6330863237380981	-0.0075237113	No		row_35	Sema3c	sema domain, immunoglobulin domain (Ig), short basic domain, secreted, (semaphorin) 3C [Source:MGI Symbol;Acc:MGI:107557]	12265	-0.7092586159706116	-0.12070657	No		row_35	Itgb1	integrin beta 1 (fibronectin receptor beta) [Source:MGI Symbol;Acc:MGI:96610]	2249	0.7287702560424805	0.25008705	No
row_36	Exoc4	exocyst complex component 4 [Source:MGI Symbol;Acc:MGI:1096376]	12010	-0.6590825915336609	-0.0027782067	No		row_36	Pax3	paired box 3 [Source:MGI Symbol;Acc:MGI:97487]	12892	-0.8350546360015869	-0.1441107	No		row_36	Pcolce2	procollagen C-endopeptidase enhancer 2 [Source:MGI Symbol;Acc:MGI:1923727]	2264	0.7255668640136719	0.25466043	No
row_37	Taf10	TATA-box binding protein associated factor 10 [Source:MGI Symbol;Acc:MGI:1346320]	12746	-0.8068158626556396	-0.032229997	No		row_37	Sema3d	sema domain, immunoglobulin domain (Ig), short basic domain, secreted, (semaphorin) 3D [Source:MGI Symbol;Acc:MGI:1860118]	12934	-0.8429680466651917	-0.12872344	No		row_37	Rgs4	regulator of G-protein signaling 4 [Source:MGI Symbol;Acc:MGI:108409]	2358	0.7042545080184937	0.2538177	No
row_38	Hnf1a	HNF1 homeobox A [Source:MGI Symbol;Acc:MGI:98504]	13746	-1.0596224069595337	-0.07313419	No		row_38	Pax6	paired box 6 [Source:MGI Symbol;Acc:MGI:97490]	13017	-0.860765278339386	-0.11566098	No		row_38	Sgcb	sarcoglycan, beta (dystrophin-associated glycoprotein) [Source:MGI Symbol;Acc:MGI:1346523]	2404	0.6947072744369507	0.2560951	No
row_39	Notch1	notch 1 [Source:MGI Symbol;Acc:MGI:97363]	13776	-1.0689353942871094	-0.049796205	No		row_39	Sema3b	sema domain, immunoglobulin domain (Ig), short basic domain, secreted, (semaphorin) 3B [Source:MGI Symbol;Acc:MGI:107561]	13596	-1.01600980758667	-0.13201201	No		row_39	Tnfrsf12a	tumor necrosis factor receptor superfamily, member 12a [Source:MGI Symbol;Acc:MGI:1351484]	2431	0.6889240145683289	0.25959235	No
row_40	Tgfbr2	transforming growth factor, beta receptor II [Source:MGI Symbol;Acc:MGI:98729]	13862	-1.0960431098937988	-0.029513963	No		row_40	Sema4b	sema domain, immunoglobulin domain (Ig), transmembrane domain (TM) and short cytoplasmic domain, (semaphorin) 4B [Source:MGI Symbol;Acc:MGI:107559]	13607	-1.0190601348876953	-0.11079838	No		row_40	Lrp1	low density lipoprotein receptor-related protein 1 [Source:MGI Symbol;Acc:MGI:96828]	2447	0.682914674282074	0.26377562	No
row_41	Adamts5	a disintegrin-like and metallopeptidase (reprolysin type) with thrombospondin type 1 motif, 5 (aggrecanase-2) [Source:MGI Symbol;Acc:MGI:1346321]	14173	-1.231771469116211	-0.02087584	No		row_41	Edn1	endothelin 1 [Source:MGI Symbol;Acc:MGI:95283]	13844	-1.0914154052734375	-0.102952115	No		row_41	Wipf1	WAS/WASL interacting protein family, member 1 [Source:MGI Symbol;Acc:MGI:2178801]	2621	0.6497108340263367	0.25719818	No
row_42	Tgfb2	transforming growth factor, beta 2 [Source:MGI Symbol;Acc:MGI:98726]	14430	-1.4038511514663696	-0.004608459	No		row_42	Efnb1	ephrin B1 [Source:MGI Symbol;Acc:MGI:102708]	14025	-1.1522475481033325	-0.09010301	No		row_42	Rhob	ras homolog family member B [Source:MGI Symbol;Acc:MGI:107949]	2669	0.6368806958198547	0.25890386	No
row_43	Tgfbr1	transforming growth factor, beta receptor I [Source:MGI Symbol;Acc:MGI:98728]	15070	-2.3268423080444336	0.008184391	No		row_43	Ovol2	ovo like zinc finger 2 [Source:MGI Symbol;Acc:MGI:1338039]	14151	-1.2188466787338257	-0.07219329	No		row_43	Vegfc	vascular endothelial growth factor C [Source:MGI Symbol;Acc:MGI:109124]	2795	0.6119648814201355	0.25523263	No
								row_44	Sema4g	sema domain, immunoglobulin domain (Ig), transmembrane domain (TM) and short cytoplasmic domain, (semaphorin) 4G [Source:MGI Symbol;Acc:MGI:1347047]	14368	-1.3558082580566406	-0.05735152	No		row_44	Col7a1	collagen, type VII, alpha 1 [Source:MGI Symbol;Acc:MGI:88462]	2916	0.5905795693397522	0.2517317	No
								row_45	Sema3e	sema domain, immunoglobulin domain (Ig), short basic domain, secreted, (semaphorin) 3E [Source:MGI Symbol;Acc:MGI:1340034]	14612	-1.5419092178344727	-0.040297676	No		row_45	Tgfb1	transforming growth factor, beta 1 [Source:MGI Symbol;Acc:MGI:98725]	2985	0.5805904269218445	0.2516136	No
								row_46	Sema4f	sema domain, immunoglobulin domain (Ig), TM domain, and short cytoplasmic domain [Source:MGI Symbol;Acc:MGI:1340055]	14822	-1.7971711158752441	-0.015520047	No		row_46	Timp1	tissue inhibitor of metalloproteinase 1 [Source:MGI Symbol;Acc:MGI:98752]	2992	0.5793191194534302	0.25560954	No
								row_47	Sema4a	sema domain, immunoglobulin domain (Ig), transmembrane domain (TM) and short cytoplasmic domain, (semaphorin) 4A [Source:MGI Symbol;Acc:MGI:107560]	14862	-1.8641408681869507	0.021918414	No		row_47	Jun	jun proto-oncogene [Source:MGI Symbol;Acc:MGI:96646]	3164	0.5520382523536682	0.24842413	No
																row_48	Gadd45a	growth arrest and DNA-damage-inducible 45 alpha [Source:MGI Symbol;Acc:MGI:107799]	3592	0.4876493215560913	0.22372329	No
																row_49	Cadm1	cell adhesion molecule 1 [Source:MGI Symbol;Acc:MGI:1889272]	3647	0.47802096605300903	0.22375819	No
																row_50	Nnmt	nicotinamide N-methyltransferase [Source:MGI Symbol;Acc:MGI:1099443]	3972	0.4287867844104767	0.20546147	No
																row_51	Tpm4	tropomyosin 4 [Source:MGI Symbol;Acc:MGI:2449202]	3992	0.42461052536964417	0.20741908	No
																row_52	Efemp2	epidermal growth factor-containing fibulin-like extracellular matrix protein 2 [Source:MGI Symbol;Acc:MGI:1891209]	4108	0.40652236342430115	0.20285435	No
																row_53	Emp3	epithelial membrane protein 3 [Source:MGI Symbol;Acc:MGI:1098729]	4155	0.39928197860717773	0.20282398	No
																row_54	P3h1	prolyl 3-hydroxylase 1 [Source:MGI Symbol;Acc:MGI:1888921]	4194	0.3932337462902069	0.20327984	No
																row_55	Sparc	secreted acidic cysteine rich glycoprotein [Source:MGI Symbol;Acc:MGI:98373]	4228	0.3892369568347931	0.2040379	No
																row_56	Plaur	plasminogen activator, urokinase receptor [Source:MGI Symbol;Acc:MGI:97612]	4261	0.38491642475128174	0.20482972	No
																row_57	Dst	dystonin [Source:MGI Symbol;Acc:MGI:104627]	4613	0.3387192487716675	0.1840539	No
																row_58	Pvr	poliovirus receptor [Source:MGI Symbol;Acc:MGI:107741]	4617	0.33850815892219543	0.18642247	No
																row_59	Pcolce	procollagen C-endopeptidase enhancer protein [Source:MGI Symbol;Acc:MGI:105099]	4890	0.3034178614616394	0.17063323	No
																row_60	Lama3	laminin, alpha 3 [Source:MGI Symbol;Acc:MGI:99909]	5021	0.28688323497772217	0.16416319	No
																row_61	Fn1	fibronectin 1 [Source:MGI Symbol;Acc:MGI:95566]	5022	0.2867498993873596	0.16633862	No
																row_62	Fgf2	fibroblast growth factor 2 [Source:MGI Symbol;Acc:MGI:95516]	5146	0.27209874987602234	0.160222	No
																row_63	Ecm1	extracellular matrix protein 1 [Source:MGI Symbol;Acc:MGI:103060]	5159	0.2698310911655426	0.16147095	No
																row_64	Tnc	tenascin C [Source:MGI Symbol;Acc:MGI:101922]	5171	0.26825472712516785	0.16277444	No
																row_65	Gpc1	glypican 1 [Source:MGI Symbol;Acc:MGI:1194891]	5246	0.2574036121368408	0.15980539	No
																row_66	Fstl1	follistatin-like 1 [Source:MGI Symbol;Acc:MGI:102793]	5290	0.2509613633155823	0.15884933	No
																row_67	Gas1	growth arrest specific 1 [Source:MGI Symbol;Acc:MGI:95655]	5313	0.2469215840101242	0.15925935	No
																row_68	Col16a1	collagen, type XVI, alpha 1 [Source:MGI Symbol;Acc:MGI:1095396]	5359	0.2408035695552826	0.1580932	No
																row_69	Cald1	caldesmon 1 [Source:MGI Symbol;Acc:MGI:88250]	5657	0.20320308208465576	0.1398809	No
																row_70	Gem	GTP binding protein (gene overexpressed in skeletal muscle) [Source:MGI Symbol;Acc:MGI:99844]	5820	0.1846979409456253	0.13050725	No
																row_71	Tpm1	tropomyosin 1, alpha [Source:MGI Symbol;Acc:MGI:98809]	6424	0.10984883457422256	0.09123421	No
																row_72	Igfbp4	insulin-like growth factor binding protein 4 [Source:MGI Symbol;Acc:MGI:96439]	6789	0.06514868885278702	0.06751828	No
																row_73	Cd44	CD44 antigen [Source:MGI Symbol;Acc:MGI:88338]	6801	0.06305354833602905	0.06726501	No
																row_74	Ccn2	cellular communication network factor 2 [Source:MGI Symbol;Acc:MGI:95537]	6824	0.060735415667295456	0.06626253	No
																row_75	Pmepa1	prostate transmembrane protein, androgen induced 1 [Source:MGI Symbol;Acc:MGI:1929600]	7051	0.032021887600421906	0.051473875	No
																row_76	Serpinh1	serine (or cysteine) peptidase inhibitor, clade H, member 1 [Source:MGI Symbol;Acc:MGI:88283]	7186	0.014918862842023373	0.04267452	No
																row_77	Serpine2	serine (or cysteine) peptidase inhibitor, clade E, member 2 [Source:MGI Symbol;Acc:MGI:101780]	7959	-0.0771833062171936	-0.008086784	No
																row_78	Gpx7	glutathione peroxidase 7 [Source:MGI Symbol;Acc:MGI:1914555]	8057	-0.0910094827413559	-0.013847951	No
																row_79	Grem1	gremlin 1, DAN family BMP antagonist [Source:MGI Symbol;Acc:MGI:1344337]	8098	-0.09532266855239868	-0.015785241	No
																row_80	Sdc4	syndecan 4 [Source:MGI Symbol;Acc:MGI:1349164]	8215	-0.10862638801336288	-0.022676475	No
																row_81	Ccn1	cellular communication network factor 1 [Source:MGI Symbol;Acc:MGI:88613]	8246	-0.11254111677408218	-0.023818024	No
																row_82	Gja1	gap junction protein, alpha 1 [Source:MGI Symbol;Acc:MGI:95713]	8327	-0.12187490612268448	-0.028214334	No
																row_83	Lamc1	laminin, gamma 1 [Source:MGI Symbol;Acc:MGI:99914]	8433	-0.13538992404937744	-0.0341709	No
																row_84	Capg	capping protein (actin filament), gelsolin-like [Source:MGI Symbol;Acc:MGI:1098259]	8663	-0.16511096060276031	-0.048149407	No
																row_85	Flna	filamin, alpha [Source:MGI Symbol;Acc:MGI:95556]	8690	-0.16836154460906982	-0.048601426	No
																row_86	Fbn1	fibrillin 1 [Source:MGI Symbol;Acc:MGI:95489]	8814	-0.1837088167667389	-0.055388626	No
																row_87	Comp	cartilage oligomeric matrix protein [Source:MGI Symbol;Acc:MGI:88469]	8938	-0.2000318467617035	-0.06205199	No
																row_88	Ppib	peptidylprolyl isomerase B [Source:MGI Symbol;Acc:MGI:97750]	9138	-0.2247140109539032	-0.07358297	No
																row_89	Notch2	notch 2 [Source:MGI Symbol;Acc:MGI:97364]	9231	-0.23468898236751556	-0.077921554	No
																row_90	Myl9	myosin, light polypeptide 9, regulatory [Source:MGI Symbol;Acc:MGI:2138915]	9323	-0.24680709838867188	-0.08210169	No
																row_91	Sntb1	syntrophin, basic 1 [Source:MGI Symbol;Acc:MGI:101781]	9411	-0.25832825899124146	-0.08592837	No
																row_92	Itgav	integrin alpha V [Source:MGI Symbol;Acc:MGI:96608]	9427	-0.26096877455711365	-0.08494619	No
																row_93	Itgb5	integrin beta 5 [Source:MGI Symbol;Acc:MGI:96614]	9494	-0.26966652274131775	-0.08729012	No
																row_94	Sfrp4	secreted frizzled-related protein 4 [Source:MGI Symbol;Acc:MGI:892010]	9535	-0.2742984890937805	-0.08786961	No
																row_95	Fermt2	fermitin family member 2 [Source:MGI Symbol;Acc:MGI:2385001]	9561	-0.27803298830986023	-0.087423086	No
																row_96	Vegfa	vascular endothelial growth factor A [Source:MGI Symbol;Acc:MGI:103178]	9653	-0.29180365800857544	-0.091261856	No
																row_97	Copa	coatomer protein complex subunit alpha [Source:MGI Symbol;Acc:MGI:1334462]	9863	-0.31953194737434387	-0.10273862	No
																row_98	Timp3	tissue inhibitor of metalloproteinase 3 [Source:MGI Symbol;Acc:MGI:98754]	10152	-0.3626928925514221	-0.11914234	No
																row_99	Tgfbr3	transforming growth factor, beta receptor III [Source:MGI Symbol;Acc:MGI:104637]	10211	-0.3700065612792969	-0.12019294	No
																row_100	Htra1	HtrA serine peptidase 1 [Source:MGI Symbol;Acc:MGI:1929076]	10218	-0.3713880479335785	-0.117774464	No
																row_101	Eno2	enolase 2, gamma neuronal [Source:MGI Symbol;Acc:MGI:95394]	10246	-0.3757144808769226	-0.1167199	No
																row_102	Col4a1	collagen, type IV, alpha 1 [Source:MGI Symbol;Acc:MGI:88454]	10312	-0.38542142510414124	-0.11811914	No
																row_103	Col4a2	collagen, type IV, alpha 2 [Source:MGI Symbol;Acc:MGI:88455]	10562	-0.425370454788208	-0.13145341	No
																row_104	Lamc2	laminin, gamma 2 [Source:MGI Symbol;Acc:MGI:99913]	10586	-0.42877867817878723	-0.12973024	No
																row_105	Itgb3	integrin beta 3 [Source:MGI Symbol;Acc:MGI:96612]	10778	-0.45822346210479736	-0.1389576	No
																row_106	Col12a1	collagen, type XII, alpha 1 [Source:MGI Symbol;Acc:MGI:88448]	10926	-0.4808973968029022	-0.14508644	No
																row_107	Adam12	a disintegrin and metallopeptidase domain 12 (meltrin alpha) [Source:MGI Symbol;Acc:MGI:105378]	10951	-0.4838651120662689	-0.14301187	No
																row_108	Qsox1	quiescin Q6 sulfhydryl oxidase 1 [Source:MGI Symbol;Acc:MGI:1330818]	11025	-0.4965772330760956	-0.1440999	No
																row_109	Cdh6	cadherin 6 [Source:MGI Symbol;Acc:MGI:107435]	11136	-0.513288676738739	-0.14752209	No
																row_110	Plod2	procollagen lysine, 2-oxoglutarate 5-dioxygenase 2 [Source:MGI Symbol;Acc:MGI:1347007]	11229	-0.5269613862037659	-0.14964333	No
																row_111	Lrrc15	leucine rich repeat containing 15 [Source:MGI Symbol;Acc:MGI:1921738]	11255	-0.5300546884536743	-0.14728485	No
																row_112	Calu	calumenin [Source:MGI Symbol;Acc:MGI:1097158]	11257	-0.5307052135467529	-0.14332515	No
																row_113	Col6a2	collagen, type VI, alpha 2 [Source:MGI Symbol;Acc:MGI:88460]	11416	-0.5588952898979187	-0.14959389	No
																row_114	Mest	mesoderm specific transcript [Source:MGI Symbol;Acc:MGI:96968]	11470	-0.5675390958786011	-0.14881334	No
																row_115	Pdgfrb	platelet derived growth factor receptor, beta polypeptide [Source:MGI Symbol;Acc:MGI:97531]	11478	-0.5684282779693604	-0.14496653	No
																row_116	Matn3	matrilin 3 [Source:MGI Symbol;Acc:MGI:1328350]	11595	-0.5875566005706787	-0.14822434	No
																row_117	Lama2	laminin, alpha 2 [Source:MGI Symbol;Acc:MGI:99912]	11670	-0.6020822525024414	-0.14857848	No
																row_118	Bdnf	brain derived neurotrophic factor [Source:MGI Symbol;Acc:MGI:88145]	11869	-0.6376139521598816	-0.15691048	No
																row_119	Pdlim4	PDZ and LIM domain 4 [Source:MGI Symbol;Acc:MGI:1353470]	12111	-0.6831701993942261	-0.16775686	No
																row_120	Cxcl15	chemokine (C-X-C motif) ligand 15 [Source:MGI Symbol;Acc:MGI:1339941]	12113	-0.6834338903427124	-0.16263847	No
																row_121	Lox	lysyl oxidase [Source:MGI Symbol;Acc:MGI:96817]	12170	-0.6932387948036194	-0.16110383	No
																row_122	Sat1	spermidine/spermine N1-acetyl transferase 1 [Source:MGI Symbol;Acc:MGI:98233]	12221	-0.7026652097702026	-0.15909863	No
																row_123	Loxl1	lysyl oxidase-like 1 [Source:MGI Symbol;Acc:MGI:106096]	12371	-0.7293130159378052	-0.16347587	No
																row_124	Eln	elastin [Source:MGI Symbol;Acc:MGI:95317]	12459	-0.7465205788612366	-0.16359888	No
																row_125	Fbln5	fibulin 5 [Source:MGI Symbol;Acc:MGI:1346091]	12502	-0.754999041557312	-0.16066454	No
																row_126	Mmp3	matrix metallopeptidase 3 [Source:MGI Symbol;Acc:MGI:97010]	12614	-0.7779024243354797	-0.16214573	No
																row_127	Crlf1	cytokine receptor-like factor 1 [Source:MGI Symbol;Acc:MGI:1340030]	12658	-0.7890282869338989	-0.15901974	No
																row_128	Spp1	secreted phosphoprotein 1 [Source:MGI Symbol;Acc:MGI:98389]	12840	-0.8248840570449829	-0.16480032	No
																row_129	Glipr1	GLI pathogenesis-related 1 (glioma) [Source:MGI Symbol;Acc:MGI:1920940]	12880	-0.8333602547645569	-0.16107194	No
																row_130	Itga2	integrin alpha 2 [Source:MGI Symbol;Acc:MGI:96600]	12930	-0.8422929644584656	-0.15794092	No
																row_131	Colgalt1	collagen beta(1-O)galactosyltransferase 1 [Source:MGI Symbol;Acc:MGI:1924348]	12960	-0.8480167984962463	-0.15343626	No
																row_132	Fas	Fas (TNF receptor superfamily member 6) [Source:MGI Symbol;Acc:MGI:95484]	12986	-0.8544763922691345	-0.14861654	No
																row_133	Fuca1	fucosidase, alpha-L- 1, tissue [Source:MGI Symbol;Acc:MGI:95593]	13040	-0.8667413592338562	-0.14556609	No
																row_134	Magee1	MAGE family member E1 [Source:MGI Symbol;Acc:MGI:2148149]	13227	-0.9073025584220886	-0.15105395	No
																row_135	Tpm2	tropomyosin 2, beta [Source:MGI Symbol;Acc:MGI:98810]	13278	-0.9189426898956299	-0.14740793	No
																row_136	Col1a1	collagen, type I, alpha 1 [Source:MGI Symbol;Acc:MGI:88467]	13308	-0.926936686038971	-0.14230454	No
																row_137	Fmod	fibromodulin [Source:MGI Symbol;Acc:MGI:1328364]	13404	-0.9535959959030151	-0.14138864	No
																row_138	Acta2	actin alpha 2, smooth muscle, aorta [Source:MGI Symbol;Acc:MGI:87909]	13529	-0.9934543371200562	-0.1420992	No
																row_139	Sdc1	syndecan 1 [Source:MGI Symbol;Acc:MGI:1349162]	13634	-1.0256098508834839	-0.14123558	No
																row_140	Plod1	procollagen-lysine, 2-oxoglutarate 5-dioxygenase 1 [Source:MGI Symbol;Acc:MGI:99907]	13831	-1.087829828262329	-0.14601897	No
																row_141	Slit2	slit guidance ligand 2 [Source:MGI Symbol;Acc:MGI:1315205]	13951	-1.1307926177978516	-0.14535505	No
																row_142	Serpine1	serine (or cysteine) peptidase inhibitor, clade E, member 1 [Source:MGI Symbol;Acc:MGI:97608]	14092	-1.188805341720581	-0.14564775	No
																row_143	Tnfaip3	tumor necrosis factor, alpha-induced protein 3 [Source:MGI Symbol;Acc:MGI:1196377]	14110	-1.1993921995162964	-0.13767922	No
																row_144	Mylk	myosin, light polypeptide kinase [Source:MGI Symbol;Acc:MGI:894806]	14134	-1.208815336227417	-0.13003828	No
																row_145	Pfn2	profilin 2 [Source:MGI Symbol;Acc:MGI:97550]	14170	-1.2309083938598633	-0.12302785	No
																row_146	Tgm2	transglutaminase 2, C polypeptide [Source:MGI Symbol;Acc:MGI:98731]	14186	-1.2409449815750122	-0.11461107	No
																row_147	Slc6a8	solute carrier family 6 (neurotransmitter transporter, creatine), member 8 [Source:MGI Symbol;Acc:MGI:2147834]	14194	-1.2444376945495605	-0.10563568	No
																row_148	Id2	inhibitor of DNA binding 2 [Source:MGI Symbol;Acc:MGI:96397]	14282	-1.2994714975357056	-0.10156371	No
																row_149	Gadd45b	growth arrest and DNA-damage-inducible 45 beta [Source:MGI Symbol;Acc:MGI:107776]	14390	-1.3719666004180908	-0.098271966	No
																row_150	Ntm	neurotrimin [Source:MGI Symbol;Acc:MGI:2446259]	14410	-1.3864812850952148	-0.08901711	No
																row_151	Aplp1	amyloid beta (A4) precursor-like protein 1 [Source:MGI Symbol;Acc:MGI:88046]	14555	-1.4952175617218018	-0.087251246	No
																row_152	Il15	interleukin 15 [Source:MGI Symbol;Acc:MGI:103014]	14766	-1.7062044143676758	-0.088274494	No
																row_153	Bgn	biglycan [Source:MGI Symbol;Acc:MGI:88158]	14814	-1.7837464809417725	-0.07786809	No
																row_154	Matn2	matrilin 2 [Source:MGI Symbol;Acc:MGI:109613]	14937	-1.9902231693267822	-0.0708836	No
																row_155	Tnfrsf11b	tumor necrosis factor receptor superfamily, member 11b (osteoprotegerin) [Source:MGI Symbol;Acc:MGI:109587]	14969	-2.061891794204712	-0.05730286	No
																row_156	Vcam1	vascular cell adhesion molecule 1 [Source:MGI Symbol;Acc:MGI:98926]	14996	-2.1268906593322754	-0.042896442	No
																row_157	Fbln2	fibulin 2 [Source:MGI Symbol;Acc:MGI:95488]	15039	-2.239237070083618	-0.02870189	No
																row_158	Cxcl5	chemokine (C-X-C motif) ligand 5 [Source:MGI Symbol;Acc:MGI:1096868]	15102	-2.5299928188323975	-0.013631741	No
																row_159	Nt5e	5' nucleotidase, ecto [Source:MGI Symbol;Acc:MGI:99782]	15110	-2.5946381092071533	0.005586974	No

## Sheet: Ext Data Fig 5a
# GSEA version 4.3.3		Hallmark- Unfolded Protein Response
Genes	KPY1-1	KPY1-2	KPY1-3	KPY1-4	KPY2-1	KPY2-2	KPY2-3	KPY2-4	KPO1-1	KPO1-2	KPO1-3	KPO1-4	KPO2-1	KPO2-2	KPO2-3	KPO2-4
Ern1	412.697	283.858	211.264	314.184	392.606	352.974	358.592	356.135	934.624	811.096	1044.24	840.869	991.777	1248.25	893.865	1183.78
Mthfd2	2225.35	1987.01	2118.57	3241.81	2738.71	2683.6	3317.69	2383.86	6127.5	6908.51	7968.63	7226.22	5984.06	6425.85	6169.02	5707.54
Tubb2a	1566.54	1504.13	1430.48	1087.27	1309.55	1251.68	1190.87	1255.56	4330.27	4230.88	3837.31	3119.91	2776.79	2575.29	2895.39	2806.14
Pdia5	256.516	426.311	439.311	409.391	344.072	481.897	569.752	450.249	1063	1739.8	1858.33	1540.25	1014.97	1309.03	1445.28	749.164
Eif4a2	1247.56	1961.87	1897.43	1721.35	1591.22	1404.39	894.101	1639.5	4145.54	4016.95	3395.29	2973.36	2960.49	2937.72	2531.65	2002.4
Ssr1	10936.5	6800.03	7217.54	6446.48	6664.77	6671.46	6534.55	5380.53	14807.6	15269.9	14321.2	12022.8	12454.3	10839.2	9807.36	14999.2
Cks1b	4795.24	6024.92	6050.65	8619.11	6225.36	6899.27	7522.82	8507.67	12946.2	13860.6	13544.6	14924.4	10920.7	11056.4	10189.5	9589.3
Xpot	4247.18	2929.71	3058.4	4747.98	2480.44	2409.49	3403.29	2025.58	4316.96	5091.65	5896.38	6973.56	6043.44	6886.2	6155.48	8270.58
Rrp9	2059.7	1843.51	1650.63	3132.32	2061.83	1911.32	2596.7	2479.04	3401.91	3557.67	3734.92	5672.84	3734.24	3865.19	3759.26	4317.37
Exoc2	1282.58	925.944	957.6	1045.38	1041.75	1105.23	1053.9	767.883	1788.62	1943.59	2220.27	1842.43	1513.18	1724.36	1514.93	1925.01
Tars	5002.53	4340.62	4444.45	4406.19	5074.41	5012.98	4207.98	4252.23	8721.59	8259.99	7652.32	6791.64	6819.97	6270.52	6825.88	9181.48
Atf4	1806.02	2497.11	2050.45	2879.07	4158.33	3508.46	3609.7	3473.65	7538.05	6022.38	5436.11	4618.72	5248.34	4523.64	4561.23	4027.63
Ywhaz	9091.64	15484.4	16880.4	12915.8	16005.8	17758.9	13125.2	14730.9	28016.8	24853	28046.3	24701.5	21984.2	19613	22109.6	15856.5
Nop56	7839.35	8728.38	8630.25	11801.9	8770.8	9376.34	11805.9	11539.6	12746.6	14345.2	14264.5	23997.1	14671.6	17059.1	14646.2	16855.7
Eif4ebp1	7038.57	6065.77	6604.48	6244.64	7423.98	7993.24	10024.4	6298.14	11230.4	13346.6	13501.1	11878.3	10172	11971.5	10907.3	7855.81
Exosc4	1953.68	1971.3	2131.4	2359.23	2501.24	2170.42	3202.6	2196.7	3576.46	3713.8	3939.71	3817.26	3500.44	3804.41	3533.86	3201.07
Aldh18a1	3278.86	3235.57	3329.88	2609.63	3298.58	3176.77	3469.87	2471.56	4945.52	5521.53	5720.99	3916.31	5071.14	4980.62	4787.6	3771.62
Chac1	268.821	327.851	375.142	195.175	552.942	519.448	669.625	328.329	1617.2	1692.15	1649.49	956.085	845.19	938.721	819.376	275.851
Asns	1919.61	3133.96	3049.51	1912.71	4634.14	4666.27	4484.77	3806.26	9385.38	10112.3	10191.9	5549.54	5987.77	6555.29	6234.81	2729.74
Eif4g1	3241	3850.42	4461.23	5879.05	3789.13	5340.92	5818.32	5815.8	5844.14	7701.35	7784.12	8319.76	5122.17	6102.81	7691.69	10037.8
Iars	6499.03	3626.26	3465.13	4805.11	3403.45	3380.79	3418.51	2472.63	7689.91	7524.94	7799.32	6206.46	5463.58	5332.92	5416.4	11851.7
Psat1	5891.34	7630.65	8089.25	5434.43	4972.14	4816.47	4394.41	5693.88	10720	10017	9031.11	8102.46	8426.85	8104.06	8471.4	7321.97
Nolc1	5005.37	4968.04	4915.35	7153.87	5749.56	5484.87	5721.3	6579.41	7247.64	7258.29	7118.04	10031.8	7800.61	8245.88	8437.54	10164.8
Eif4a3	5817.51	6699.47	6694.32	5900.94	7183.05	7020.68	8737.46	7380.44	9843.3	10271.5	9686.04	10556.3	10227.6	11107.1	10228.2	7200.91
Banf1	7205.16	7135.21	8472.29	9687.33	7371.12	7976.96	11073.5	9493.73	11253.1	12255.7	12037.1	14022.9	11425.4	13879.3	11425.8	10559.7
Slc7a5	528.176	332.041	438.324	537.921	437.673	364.239	327.203	433.137	712.318	712.75	522.118	877.253	457.386	442.347	577.53	1055.78
Nhp2	4785.77	4998.42	5736.72	7788.9	7409.25	7132.08	8479.7	10705.4	9970.11	10165.1	9254.16	13884.5	9929.83	9482.88	9526.82	10441.7
Srpr	4472.46	4801.5	4863.03	3789.25	3811.66	3939.04	4346.85	3086.5	5315.77	5974.73	6673.98	5358.52	6243.83	6557.54	5911.7	3561.26
Atf6	887.867	731.118	697.962	711.198	729.745	723.472	581.166	609.601	1163.19	1110.19	1068.57	954.063	891.578	782.267	765.203	1883.33
Slc30a5	672.999	555.147	830.249	1131.06	636.143	1614.67	3366.2	1813.83	611.341	2315.68	3282.75	4384.24	810.863	3957.48	4034.97	5299.72
Zbtb17	522.497	751.02	758.182	553.154	907.414	739.744	677.234	941.138	1322.88	1022.99	943.867	1094.55	783.03	838.545	897.735	698.559
Wipi1	1245.66	1209.8	1217.24	1100.6	1553.09	1389.37	1678.82	1255.56	1662.6	1765.15	2052.99	1415.94	1716.36	1898.83	1935.74	1170.88
Eif4e	2039.82	1839.32	1565.73	2234.51	2226.5	1962.64	1402.03	2011.68	3426.17	2535.69	2251.7	2563.03	2701.64	1816.66	2089.55	5592.44
Exosc1	874.615	1506.23	1502.54	1273.87	1559.16	1590.89	1089.09	1853.4	1926.39	2131.15	1901.93	2099.14	1669.97	1701.85	1848.68	1248.28
Cnot6	552.787	291.19	311.96	353.219	274.738	200.269	186.43	227.798	441.481	409.603	351.796	416.392	436.975	330.916	430.487	727.334
Eif4a1	5047.02	3826.33	4094.97	4237.67	4296.13	4035.42	2648.06	3398.79	6558.02	5228.52	4537.86	4248.82	5298.44	3904.58	4052.38	7033.22
Dnaja4	4.73276	5.23724	3.94887	4.76036	10.4002	23.7819	1.90234	3.20842	16.4381	11.1526	11.152	23.2452	9.27761	11.2556	12.576	21.83
Srprb	1751.12	2169.26	2245.92	2071.71	2222.17	2010.2	2425.49	2051.25	2720.9	2815.52	2956.3	2673.2	2693.29	2876.94	2796.71	1935.92
Exosc10	2077.68	2336.86	2243.94	2781	2162.37	2089.06	2296.13	2412.73	2725.6	2798.28	3196.58	3308.9	2507.74	2654.08	2808.32	3235.8
Lsm4	2627.63	3420.96	5657.74	9462.65	3873.19	4954.15	6944.5	7341.94	4933.78	7632.41	7291.4	11193.1	5734.49	8328.05	7872.59	10062.6
Exosc2	750.616	989.838	1071.13	1186.28	1386.69	1348.06	917.881	1832.01	1748.7	1554.26	1377.78	1952.6	1377.73	1002.88	1309.84	1856.54
Npm1	14096.1	19673.2	20464	13916.4	29005.2	26688.3	18547.8	31152.7	34566.2	32335.3	25485.4	31201.1	28471.1	26692.8	27637.3	17119.6
Ttc37	1612.93	512.202	491.634	1056.8	506.141	428.075	288.205	365.76	1155.36	996.634	961.102	990.447	1148.57	808.155	794.224	2938.11
Kdelr3	743.991	748.925	742.387	417.008	941.215	867.415	993.974	539.015	1234.42	1376.83	1515.66	802.464	878.59	1124.44	873.55	352.256
Fus	385.247	988.79	1251.79	1525.22	1113.68	1326.78	1944.19	1813.83	1303.31	1859.44	1626.17	1953.61	1226.5	1799.78	1978.31	1718.61
Hyou1	342.652	426.311	411.669	410.343	521.741	414.306	438.49	326.19	460.267	354.854	830.319	732.729	432.337	452.477	502.074	441.561
Dkc1	2375.85	3095.21	2952.77	3648.34	2713.58	2768.72	2338.93	3493.97	3062.97	3335.63	2890.4	4304.4	3546.83	3259.63	3494.2	4137.77
