# Supplementary material for: Ageing promotes metastasis via activation of the integrated stress response
Source: Nature. 2026 Mar 11;652(8112):1339–48. doi: 10.1038/s41586-026-10216-0 (PMC13128440; doi:10.1038/s41586-026-10216-0)
Supplement: Supplementary file 5 — Oligonucleotide sequences used in the study. [file 41586_2026_10216_MOESM5_ESM.xlsx]

## Sheet: Supplementary Table 3
Supplementary Table 3	Oligonucleotides sequences
RT-qPCR
	Forward	Reverse
Actb	ctaaggccaaccgtgaaaag	accagaggcatacagggaca
Cdh1	ggtcatcagtgtgctcacctct	gctgttgtgctcaagccttcac
Twist1	agctacgccttctccgtct	tccttctctggaaacaatgaca
Vim	cactagccgcagcctctattc	gtccaccgagtcttgaagca
Asns	AGCTAAAGGCCTTGTTTCCT	ACTTCATAGTGTCCAGGAAGG
Ddit3	TATGAGGATCTGCAGGAGG	TGATTCTTCCTCTTCGTTTCC
Slc7a11	gattcatgtccacaagcacac	gagcatcaccatcgtcagag
Atf4	ATG ATG GCT TGG CCA GTG	CCA TTT TCT CCA ACA TCC AAT C
Tbp	ggggagctgtgatgtgaagt	ccaggaaataattctggctca
Hprt1	CTGGTGAAAAGGACCTCTCGAAG	CCAGTTTCACTAATGACACAAACG
pLentiCRISPR v2 Knockout
sgdTomato	cacccgccctcgatctcgaactcg	aaaccgagttcgagatcgagggcg
mAtf4_m1	aggctgcaagaatgtaaagg	cctttacattcttgcagcct
mAtf4_m2	attgggttcactgtctgagg	cctcagacagtgaacccaat
Ultramers amplification
miRE-XhoI	5’ -TGAACTCGAGAAGGTATATTGCTGTTGACAGTGAGCG‐3’
miRE‐EcoRI	5’‐TCTCGAATTCTAGCCCCTTGAAGTCCGAGGCAGTAGGC‐3’
shAtf4_m1	tgctgttgacagtgagcgacgagtgtaaggagctagaaaatagtgaagccacagatgtattttctagctccttacactcgctgcctactgcctcgga
shAtf4_m2	tgctgttgacagtgagcgaacaaagataccttcgagttaatagtgaagccacagatgtattaactcgaaggtatctttgtctgcctactgcctcgga
