# Supplementary material for: Ageing promotes metastasis via activation of the integrated stress response
Source: Nature. 2026 Mar 11;652(8112):1339–48. doi: 10.1038/s41586-026-10216-0 (PMC13128440; doi:10.1038/s41586-026-10216-0)
Supplement: Supplementary file 6 — Antibodies used in the study. [file 41586_2026_10216_MOESM6_ESM.xlsx]

## Sheet: Supplementary Table 4
Supplementary Table 4	List of antibodies
Antibodies	SOURCE	CATALOGUE NUMBER
Western Blot
HSP90 (1:1000)	Cell Signaling	4874
SLC7A11 (xCT) (1:1000)	Cell Signaling	98051S
Histone H3 (1:20000)	Abcam	Ab1791
Phospho-HISTONE 3 (1:1000)	Cell signaling	9718
CASPASE 3 (1:500)	Cell signaling	9662
Cleaved CASPASE 3 (1:500)	Cell Signaling	9664
Cleaved PARP (1:1000)	Cell Signaling	9548
VIMENTIN (D21H3) (1:1000)	Cell Signaling	5741
E-CADHERIN (24E10) (1:1000)	Cell Signaling	3195
N-CADHERIN (1:1000)	Cell Signaling	13116
SNAIL (1:1000)	Cell Signaling	9585
SLUG (1:1000)	Cell Signaling	3116
ZO-1 (1:1000)	Cell Signaling	3879
EiF2a (1:1000)	Cell Signaling	5324
Phospho-EiF2a (1:1000)	Abcam	AB32157
4E-BP1 (1:1000)	Cell Signaling	9452
Phospho-4E-BP1 (1:1000)	Cell Signaling	9451
ATF4 (D4B8) (1:1000)	Cell Signaling	11815S
PSAT1 (1:1000)	Proteintech	20180-1-AP-150
ASNS (1:1000)	Proteintech	14681-1-AP-150
BCAT1 (1:1000)	Proteintech	13640-1-AP-150
CHOP (1:500)	Proteintech	15204-1-AP-20
ACTIN (1:5000)	Sigma-Aldrich	A2228
GADD34 (1:5000)	Proteintech	10449-1-AP
ZEB1 (1:1000)	Cell Signaling	3396P
ZEB2 (1:1000)	Cell Signaling	97885
TUBULIN (1:5000)	Sigma-Aldrich	T6199
phospho-GCN2 (1:1000)	Cell Signaling	94668
GCN2 (1:1000)	Cell Signaling	3302
HRI (1:1000)	Proteintech	20499-1-AP-20
phospho-PKR (1:1000)	Abcam	AB32036
PKR (1:1000)	Proteintech	18244-1-AP-20
phospho-PERK (1:1000)	Proteintech	29546-1-AP-20
PERK (1:1000)	Proteintech	24390-1-AP-20
HRP-conjugated anti-Rabbit (1:10000)	Jackson Immunoresearch	111-035-003
HRP-conjugated anti-Mouse (1:10000)	Jackson Immunoresearch	115-035-003
IHC
pro-SPC (1:500)	Sigma-Aldrich	AB3786
ASNS (1:100)	Proteintech	14681-1-AP-150
SLC7A11 (1:100)	Proteintech	26864-1-AP-150
Phospho-HISTONE 3 (1:200)	Cell Signaling	9718
mouse ATF4 (1:50)	Cell Signaling	118154S
human ATF4 (1:200)	Invitrogen	MA5-33117
HMGA2 (1:500)	Proteintech	20795-1-AP
Anti-TTF1/Nkx2-1 antibody (1:500)	Abcam	ab76013
