# Supplementary material for: Ageing promotes metastasis via activation of the integrated stress response
Source: Nature. 2026 Mar 11;652(8112):1339–48. doi: 10.1038/s41586-026-10216-0 (PMC13128440; doi:10.1038/s41586-026-10216-0)
Supplement: Supplementary file 7 — Source Data Fig. 1 [file 41586_2026_10216_MOESM7_ESM.xlsx]

## Sheet: 1b
	KP-Young (n=12)	KP-Old (n=11)
	18.7	14.8
	35	3.8
	33.5	4.6
	25.1	12.4
	18.8	29.2
	4	12.1
	6.6	2.3
	52.7	12.4
	8.2	3.5
	18.8	11.8
	36.1	0.6
	51.3

## Sheet: 1c
	Grading
		Adenoma	AdenoCarcinoma
	KP-Young	224	167
	KP-Old	32	65

## Sheet: 1d
	Survival	KP-Young (n=36)	KP-Old (n=23)	KP- Young with met (n=6)	KP-Old with met (n=18)
	247				45.3
	180				12.7
	206		13.1
	119				26.1
	143		5.6
	150		17.7
	151		28.5
	126		15
	129				12.7
	126		43.5
	180		7.6
	165				31.3
	174		9
	180		14
	180		15.1
	174		14.2
	174		12.4
	157				18.1
	143		6.5
	161		6.4
	143		23.2
	143				8.9
	143		11.1
	129				5.7
	129				9.3
	143		9.3
	136		15.1
	106				51.5
	126				19.4
	136		12.7
	180				22.9
	126		46.5
	152				13.6
	185				9.3
	180				27
	143		8.8
	185		44.4
	165				35.1
	157				55.1
	185		36.8
	157				7.4
	193	34.2
	170	41.8
	213	51.4
	157	43.9
	198	52.5
	178	54.3
	198	64.5
	198	45.7
	207	42.4
	198	53.2
	215	47.2
	198	65.7
	215	46.7
	202	44.4
	193	53.5
	164			32
	206	51.6
	198	48.4
	193	46.1
	202	46
	198	41.5
	140	39.7
	221	37.7
	198	60.1
	164	37.8
	222	51.3
	273			45
	229	51
	309	68.7
	357	53.3
	242	45.9
	283	50.3
	262	62.4
	229	24.2
	222	24.3
	242	37.8
	273			61.8
	221	36.4
	255	62.7
	273			38.3
	229			43.7
	243			72.2

## Sheet: 1e
	Lymph nodes
			METS	no mets
		KP-Young	6	36
		KP-Old	18	23
	Distant Organs
			METS	no mets
		KP-Young	1	41
		KP-Old	14	27

## Sheet: 1j
	KP-Y (n=10)	KP-O (n=12)
	12.7516	56.9096
	19.4696	64.9498
	30.8512	52.0473
	34.5567	44.7331
	8.4296	55.9193
	40.2338	40.3867
	39.4584	42.8029
	13.3094	42.1782
	31.5547	43.6817
	42.5247	39.2192
		35.07
		40.694

## Sheet: 1k
		Heart no met	Heart metastases
	KP-Y	7	3
	KP-O	1	11
		Kidneys no met	Kidenys metastases
	KP-Y	8	2
	KP-O	0	12

## Sheet: 1l
	Distant Lung Metastases Foci count
	KP-Y (n=5)	KP-O (n=4)
	13	34
	9	60
	15	28
	20	40
	2
	Distant Lung Metastases burden (%)
	KP-Y (n=5)	KP-O (n=4)
	3.1262	11.4805
	3.37723	6.88665
	3.2122	5.15038
	2.53661	18.1129
	2.36784

## Sheet: 1m
	KP-Y (n=9)	KP-O (n=8)
	2.80609	20.1181
	1.13965	0.983469
	0.538781	25.9224
	1.11501	17.1041
	1.2734	0.0102962
	0	12.7413
	0	1.69655
	0	7.12461
	0

## Sheet: 1n
		METS	NO METS
	KP-Y	0	7
	KP-O	7	2

## Sheet: 1o
		Days after ITs	KP-Y (n=4)	KP-O (n=11)
	1	50	0
	2	50	0
	3	50	0
	4	50	0
	5	17		1
	6	23		1
	7	19		1
	8	32		1
	9	19		1
	10	25		1
	11	48		1
	12	17		1
	13	32		1
	14	25		1
	15	19		1
