# Supplementary material for: Ageing promotes metastasis via activation of the integrated stress response
Source: Nature. 2026 Mar 11;652(8112):1339–48. doi: 10.1038/s41586-026-10216-0 (PMC13128440; doi:10.1038/s41586-026-10216-0)
Supplement: Supplementary file 8 — Source Data Fig. 2 [file 41586_2026_10216_MOESM8_ESM.xlsx]

## Sheet: 2g
	KP-Young (n=72)	KP-Old (n=55)
	0.161	9.486
	0	11.538
	0.694	6.077
	3.629	4.569
	1.205	1.685
	0.717	0.951
	0	2.308
	4.035	0.155
	1.556	4.703
	0.619	6.99
	2.97	0.355
	0	0.187
	0.152	8.456
	0	14.394
	0.481	7.255
	0.901	6.122
	0.218	11.561
	0	24.011
	0	5.907
	0	6.643
	0	4.105
	0	14.246
	0	6.167
	0	3.943
	0	12.771
	0	11.538
	0.4	4.969
	0.63	2.532
	0.74	0.533
	0	3.441
	0.7	5.372
	0.64	4.671
	2.25	4.603
	1.48	0
	0.78	8.378
	3.32	12.75
	1.09	22.706
	0	13.596
	0	3.057
	0	2.123
	0	8.333
	0	10.476
	0.94	5.357
	0	3.209
	0	8.818
	0.9	0
	7.4	11.538
	1.76	15.718
	0	0.397
	0	2.518
	0.216	2.985
	0	3.571
	0	0.565
	0	0.23
	0	3.401
	0
	0.823
	4.288
	0
	0
	1.333
	1.018
	0.598
	1.168
	2.891
	1.935
	3.333
	0
	0
	0
	3.759
	0.219
