# Supplementary material for: Ageing promotes metastasis via activation of the integrated stress response
Source: Nature. 2026 Mar 11;652(8112):1339–48. doi: 10.1038/s41586-026-10216-0 (PMC13128440; doi:10.1038/s41586-026-10216-0)
Supplement: Supplementary file 9 — Source Data Fig. 3 [file 41586_2026_10216_MOESM9_ESM.xlsx]

## Sheet: 3c
	KP-Y Vehicle (n=3)	KP-Y ISRIB (n=3)	KP-O Vehicle (n=6)	KP-O ISRIB (n=6)
	1.61975	1.91682	41.003	17.463
	1.99914	3.06913	36.0039	15.834
	2.3947	1.93539	35.8949	22.7147
			29.438	21.2047
			31.1926	19.7685
			39.098	20.7751

## Sheet: 3e
	KP-Y sh Atf4-1 (n=3)	KP-Y sh Atf4-1 + DOX (n=3)	KP-Y sh Atf4-2 (n=3)	KP-Y sh Atf4-2 + DOX (n=3)	KP-O sh Atf4-1 (n=6)	KP-O sh Atf4-1 + DOX (n=6)	KP-O sh Atf4-2 (n=6)	KP-O sh Atf4-2 + DOX (n=6)
	8150000	937000	4520000	87800	24000000	3800000	28400000	596000
	4480000	166000	8150000	105000	43500000	5430000	18600000	6840000
	8190000	3470000	3660000	147000	25700000	4950000	21700000	1860000
					16900000	3130000	6750000	3340000
					24500000	1270000	4740000	1180000
					20400000	4840000	10020000	1190000

## Sheet: 3f
		KP-Y EV (n=3)	KP-Y EV + DOX (n=3)	KP-Y sh Atf4-1 (n=3)	KP-Y sh Atf4-1 + DOX (n=3)	KP-Y sh Atf4-2 (n=3)	KP-Y sh Atf4-2 + DOX (n=3)	KP-O EV (n=4)	KP-O EV + DOX (n=3)	KP-O sh Atf4-1 (n=6)	KP-O sh Atf4-1 + DOX (n=6)	KP-O sh Atf4-2 (n=6)	KP-O sh Atf4-2 + DOX (n=6)
		5.49217	2.78309	4.40021	2.93396	5.14883	8.12516	42.6747	40.7432	50.087	27.002	42.753	24.456
		7.7695	4.30885	4.86896	2.94005	8.13668	4.56805	47.34	47.0979	57.573	23.545	45.422	23.417
		9.18652	6.25947	5.9989	7.07694	9.00113	4.47837	38.0724	45.5003	41.543	27.94	54.843	22.648
								37.7785		42.2283	24.266	46.9122	25.13
										47.8207	27.059	44.765	23.779
										50.0224	28.53	42.9681	23.876

## Sheet: 3i
		KP-Y (n=5)	KP-Y O/E Atf4 (n=5)	KP-O (n=4)	KP-O O/E Atf4 (n=3)
		3.75947	33.0401	20.5184	28.8854
		2.79909	28.7525	40.6746	16.4702
		2.3686	39.2289	43.8368	29.3678
		4.06708	30.3083	17.8733
		4.49571	37.8806

## Sheet: 3k
	A549-Ctrl (n=5)	A549 - O/E ATF4 (n=4)
	34.947	31.137
	28.118	51.044
	31.906	38.511
	32.024	44.179
	23.647

## Sheet: 3l
			No Mets	Yes Mets
		A549-Ctrl	5	0
		A549 - O/E ATF4	1	4
