# Supplementary material for: Ageing promotes metastasis via activation of the integrated stress response
Source: Nature. 2026 Mar 11;652(8112):1339–48. doi: 10.1038/s41586-026-10216-0 (PMC13128440; doi:10.1038/s41586-026-10216-0)
Supplement: Supplementary file 10 — Source Data Fig. 4 [file 41586_2026_10216_MOESM10_ESM.xlsx]

## Sheet: 4n
	KP-Y (n=4)	KP-Y + CB-839 (n=3)	KP-O (n=4)	KP-O + CB-839 (n=5)
	1245000	60170	21360000	400300
	353800	374500	870800	5403
	1688000	169100	13340000	80540
	806300		17500000	203300
				71120

## Sheet: 4o
	KP-Y (n=4)	KP-Y + CB-839 (n=3)	KP-O (n=4)	KP-O + CB-839 (n=5)
	1.2599	1.30941	17.548	1.29852
	1.31919	1.07076	5.20035	0.620615
	1.40185	1.71902	14.1609	0.641856
	0.708206		9.5267	2.173
				0.508429

## Sheet: 4p
	Days		KP-Y (n=24)																									KP-O (n=26)
	10		0	0	0	0	0	0	0	42.44	0	0	4	1.25	0.06	4	9	4	1	6	0.06	0.06	4	6	4	4		18.23	142.88	0	20.63	34.23	164.64	0.25	119.29	54.15	97.5	14.2	10.14	14.9	49.6	6	16.65	110.47	38.59	106.25	24.28	62.62	48
	12		0	0	0	0	0	6	0.5	56.8	0	3.24	38.99	43.32	24.5	51.3	137.64	90.58	92.26	53.96	0	0.5	57.99	126.15	31.85	48.4		49.6	182.752	0	59.926	46.4	219.136	2.197	201.84	132.878	133.209	132.5	60.75	47.15	205.65	30.75	128.44	204.73	179.27	199.07	118.35	400	188.42
	14		0	22.5	0	6	0	16.2	4	100	0	5	84.53	72.11	90.11	198.83	194.48	124.03	130.14	316.03	0	33.21	529.98	206.39	45.18	93.31		87.5	198	4	125	100	294	31.5	311.15	172.032	213.363	201.84	104.1	126.41	476.28	152.78	165.58	309.38	305.86	254.83	197.97	148.96	170.57
	16		1	74.4	5	70.56	6	70.875	6	130.619	0.5	18	160.55	108.9	213.44	178.75	301.18	145.12	126.85	288.99	0	92.34	451.5	276.54	75.81	138.92		136.458	311.15	18	253.5	231.2	400	183.6	405.665	240.944	274.752	254.89	151.42	295.75	500.98	299.94	309.74	410.06	469.65	321.41	290.43	465.7	298.08
	18		5	105.8	15.75	89.93	10.9375	93.75	7	168.2	1	23.04	175.34	255.79	331.88	299.57	635.11	257.03	274.73	331.63	0	160.13	484	349.65	158.37	263.79		268.192	534.125	36.75	297.562	309.375	416	264.062	510.908	288	334.62	383.62	216.63	343	938.6	285.77	550.37	554.83	592.01	686.69	396.72	937.75	473.06
	20		20.48	103.275	13.5	120.947	36.75	88.75	40	343.255	18	53.6	271.06	367.42	392.42	461.71	810.65	397.37	286.65	296.45	0	176.62	462.17	499.23	156.83	433.35		389.992	557.861	40.8	311.15	457.232	518.4	333.2	499.23	272	411.825	511.02	352.31	497.58	944.54	345.31	646.62	651.77	600.16	668.04	502.98	881.57	693.67
	22		52	236.155	56	435.2	279.276	205.768	68.75	473.85	49.096	195.352	469.63	505.97	594.17	605.18	959.62	480.02	349.45	553.76	4	329.6	608.26	605.05	212.4	561.83		526.5	758.43	144	425.88	968	795.675	536.21	645.12	332.82	486	493.04	469.22	586.6	1066.21	376.88	728.97	881.57	891.08	974.7	747.93	1389.52	772.81
	24		180	384	384.65	432	368	218.05	198	610	352	369.95	603.45	739.98	830.3	831.38	1085.17	539.14	600.25	772.52	13.5	398.82	681.88	667.01	385.31	655.99		610	716.625	750	670	1328.12	944.543	815	710	486	625	581.61	657.44	905	1143.65	571.46	915.08	987.7	980.1	915.71	824.33	1379.03	1228.39
	26		289	413.526	441.562	559.938	552.712	364.5	218.295	710	675	708.462	549.1	887.49	928.29	689.13	1299.27	733.16	843.99	793.5	29.16	434.75	790.7	659.78	486.4	569.24		710	810.7	980.1	730.08	1403.22	1087.65	1030.41	739.572	660	681.408	778.41	953.79	821.66	1204.43	787.53	925.96	999.3	1072.51	880.63	896.9	1419.6	1056.76
	28		318.719	575.529	620	740.6	1351.56	386.538	712.744	450.508	333.2	893.952																1172.5	924.008	1342.34	944.906	1698.84	910.35	1404	943.8	700.194	784.256
[truncated: 44 more columns]

## Sheet: 4q
	KP-Y (n=12)	KP-Y + CB-839 (n=11)	KP-O (n=13)	KP-O + CB-839 (n=9)
	0	1	10	1
	0	0	10	2
	1	2	22	2
	2	0	31	10
	0	3	9	8
	4	8	14	5
	2	5	17	3
	17	4	6	6
	19	6	21	12
	10	22	47
	15	8	32
	8		22
			42
