# Supplementary material for: Ageing promotes metastasis via activation of the integrated stress response
Source: Nature. 2026 Mar 11;652(8112):1339–48. doi: 10.1038/s41586-026-10216-0 (PMC13128440; doi:10.1038/s41586-026-10216-0)
Supplement: Supplementary file 11 — Source Data Extended Data Fig. 1 [file 41586_2026_10216_MOESM11_ESM.xlsx]

## Sheet: Extended data 1b
		KP-Young (n=12)	KP-Old (n=11)
		21	14
		70	1
		57	7
		35	17
		37	28
		5	8
		10	6
		62	10
		14	2
		36	3
		51	1
		20

## Sheet: Extended data 1c
		KP-Young (n=391)	KP-Old (n=97)
		890.6	308.6
		333.5	378.7
		388.6	622.5
		293.3	493.9
		2545.9	822
		310.7	489.5
		612	2383.6
		349.7	624.1
		235.5	443.3
		295.4	634.5
		504.2	823.1
		223.1	363.3
		176.5	431.3
		397.1	398.2
		604	920.6
		411.1	285
		223.8	619.6
		267.1	584.2
		325.2	279.1
		531.6	1252.8
		217.7	327.3
		1879.6	232.3
		2504.4	1341.1
		529.4	567.9
		684.8	427.6
		420.8	906.9
		399.4	591.3
		685.2	440
		494.9	1247.4
		478	577
		905.5	436.8
		404.6	433.8
		1079.8	1151.1
		468.7	191.5
		683.1	401.2
		473.7	233.1
		367.5	335.8
		291.9	280.1
		382.2	180.5
		533.6	717.3
		672	209.8
		801	1000.3
		410.4	455.2
		369.2	208.4
		320.2	636.2
		789.7	780.9
		1656.1	234
		1955.9	776.8
		855.1	659
		555.7	291.3
		428.4	805.5
		467.3	839.6
		271.8	2554
		478	821.9
		482.5	349.2
		505.4	534
		300.7	117.3
		315.5	373
		517.8	197.9
		202.5	1209.5
		415.2	661.1
		1607.9	288.8
		387.8	334.6
		459.8	446.1
		404.4	525.3
		1326.5	609.2
		221.1	1158
		1095.4	364
		236.6	248.2
		341.6	4207.4
		349.8	289.3
		573.4	396.3
		725.7	150.8
		629.1	209.2
		297.2	212.9
		587.1	353.6
		301.5	237.4
		840.5	453
		410.6	269.4
		433.3	227.1
		559.3	228.2
		382.6	232.7
		355.9	285.7
		280.9	315.3
		304.9	181
		669	564
		405.2	504
		369.3	1359.6
		318.2	2795.8
		1125.3	285.9
		281.2	190.4
		1665.1	208.4
		1773.6	181.2
		618.5	270.5
		1065.7	1160.7
		1993.6	2187.2
		2323.6	146.9
		2914.4
		1406.5
		3366.9
		329.2
		888.4
		1412.8
		411.1
		880.4
		456.1
		376.5
		1169.2
		805.7
		1454.5
		1444.2
		789.2
		901.4
		234.1
		1103.8
		1369.5
		573.3
		1126.7
		1162.6
		1467.9
		938.2
		1108.3
		859.9
		526.2
		351.1
		846.7
		646.5
		393.6
		1185.7
		667.9
		588.7
		341
		433.3
		521.1
		721.9
		299.3
		503.9
		357.9
		814.3
		621.7
		670.4
		244.8
		347.7
		571.8
		300.2
		325.7
		298.3
		866.8
		878.6
		483.4
		841.2
		318.5
		909.2
		961.4
		676.5
		1826.5
		1316.9
		1918.7
		801
		527.9
		1780.2
		727.8
		1163.5
		392.1
		438.2
		569.3
		1406.7
		316.9
		525.3
		456.5
		179.9
		322.3
		675.9
		824.1
		565.5
		532
		630.2
		642.2
		428.5
		388.4
		380.8
		157.8
		400.6
		252.3
		942.3
		612.1
		713.9
		446.3
		593.4
		393.9
		870.4
		416.2
		569.2
		696.3
		426.5
		488.1
		552.2
		489
		457.5
		770.8
		643
		304.1
		2289.2
		220.4
		369
		291.9
		216.2
		297.3
		747
		257.9
		698.6
		187.7
		447.8
		214.3
		434.5
		428
		341.8
		518
		321.3
		307.9
		1058.3
		314.1
		229.7
		1287.7
		356.2
		233.7
		1885
		733.3
		659
		352.5
		283.6
		302.3
		235.1
		689.7
		445.5
		631.9
		2540.7
		2182.5
		483.4
		558.7
		901.1
		1910.4
		655.3
		996.2
		577.1
		562.5
		1576.1
		874.8
		1152.8
		2043.1
		2376.1
		310.7
		392
		534
		1490.2
		566.2
		601.4
		587.9
		521
		966
		1046.1
		461.8
		702.3
		898.8
		557.5
		451.9
		461.8
		840.9
		225.7
		350
		868.8
		1310
		695.1
		178.2
		389.8
		207.7
		183.3
		393.5
		508.5
		297.3
		420
		281
		421.7
		2437
		596.3
		259.2
		262.4
		445.5
		915.6
		418.9
		304.7
		350.8
		411.8
		477.3
		990.7
		611.8
		539.6
		514.8
		726
		355.2
		1074
		1220.9
		269.6
		798.3
		251.2
		1432
		1093.3
		156.6
		263.9
		446.3
		270.6
		519.8
		559.2
		262
		418.9
		358.6
		710.6
		224.1
		248.9
		551.7
		293.3
		904.4
		513.3
		3851.9
		4947.2
		4245.9
		1109.2
		627.1
		697.4
		405.2
		697.4
		1313
		1429.3
		2061.6
		1105.3
		938.9
		695.8
		908.2
		2622.6
		798.3
		391.6
		1057.7
		851.7
		1429.9
		181.7
		1705
		333.6
		440.7
		1652.8
		486.4
		1145
		1093.2
		227.2
		162.4
		853.1
		1089.1
		488.8
		798.9
		647
		607.2
		575.1
		1050.8
		1088.8
		868.5
		1127.4
		842.5
		519.9
		913.9
		462.6
		420.5
		654.1
		6903.1
		4080
		1108.5
		961.6
		371.1
		1159.1
		999.3
		2601.2
		3741.8
		425.1
		535.4
		293.4
		1231.6
		1683.6
		3042.8
		773
		317.2
		227
		536.6
		535.8

## Sheet: Extended data 1d
	KP-Young (n=43)	KP-Old (n=27)
	113.73	86.24
	214.2	86.24
	181.42	56.36
	504.24	30.43
	64.65	81.14
	88.77	134.04
	202.62	8.11
	334.41	231.26
	272.62	57.86
	38.88	34.49
	335.83	34.49
	114.26	22.31
	190.33	34.49
	120.53	38.54
	189.11	38.02
	170.41	120.15
	230.67	233.68
	86.52	33.38
	143.62	210.73
	85.48	227.42
	213.5	109.74
	236.99	124.32
	211.36	85.54
	239.02	106.41
	161.47	47.99
	93.35	124.37
	75.69	48.78
	66.31
	251.58
	130.99
	180.89
	147.62
	35.17
	85.25
	94.41
	41.58
	18.98
	72.77
	110.2
	58.5
	86.69
	54.06
	16.63

## Sheet: Extended data 1g
	KP-Young (n=17)	KP-Old (n=15)
	12.42	14.16
	3.58	6.7
	18.57	3.74
	13.53	3.53
	19.39	16.67
	8.7	5.99
	11.52	1.71
	12.31	1.81
	8.86	20.15
	27.6	1.19
	17.21	4.17
	10.73	5.31
	18.31	11.87
	7.16	1.48
	11.1	4.91
	0.77
	10.98

## Sheet: Extended data 1h
	KP-Young (n=42)	KP-Old (n=41)
	34.2	45.3
	41.8	12.7
	51.4	13.1
	43.9	5.6
	52.5	26.1
	54.3	17.7
	64.5	28.5
	45.7	15
	42.4	12.7
	53.2	43.5
	47.2	7.6
	65.7	31.3
	46.7	9
	44.4	14
	53.5	15.1
	32	14.2
	51.6	12.4
	48.4	18.1
	46.1	6.5
	46	6.4
	41.5	23.2
	39.7	8.9
	37.7	11.1
	60.1	5.7
	37.8	9.3
	51.3	9.3
	45	15.1
	51	51.5
	68.7	19.4
	53.3	12.7
	45.9	22.9
	50.3	46.5
	62.4	13.6
	24.2	9.3
	24.3	27
	37.8	8.8
	61.8	44.4
	36.4	35.1
	62.7	55.1
	38.3	36.8
	43.7	7.4
	72.2

## Sheet: Extended data 1i
		Days after CRE	KP-Young (n=42)	KP-Old (n=41)
	1	193	1
	2	170	1
	3	213	1
	4	157	1
	5	198	1
	6	178	1
	7	198	1
	8	198	1
	9	207	1
	10	198	1
	11	215	1
	12	198	1
	13	215	1
	14	202	1
	15	193	1
	16	164	1
	17	206	1
	18	198	1
	19	193	1
	20	202	1
	21	198	1
	22	140	1
	23	221	1
	24	198	1
	25	164	1
	26	222	1
	27	273	1
	28	229	1
	29	309	1
	30	357	1
	31	242	1
	32	283	1
	33	262	1
	34	229	1
	35	222	1
	36	242	1
	37	273	1
	38	221	1
	39	255	1
	40	273	1
	41	229	1
	42	243	1
	1	247		1
	2	180		1
	3	206		1
	4	143		1
	5	119		1
	6	150		1
	7	151		1
	8	165		1
	9	126		1
	10	129		1
	11	126		1
	12	180		1
	13	165		1
	14	174		1
	15	180		1
	16	180		1
	17	172		1
	18	174		1
	19	157		1
	20	143		1
	21	140		1
	22	143		1
	23	141		1
	24	123		1
	25	125		1
	26	143		1
	27	136		1
	28	106		1
	29	126		1
	30	136		1
	31	180		1
	32	126		1
	33	152		1
	34	185		1
	35	176		1
	36	143		1
	37	185		1
	38	165		1
	39	156		1
	40	185		1
	41	157		1

## Sheet: Extended data 1j
		Days after Adeno-SPC-Cre	KP-Young (n=18)	KP-Old (n=10)
	1	215		1
	2	173		1
	3	150		1
	4	195		1
	5	160		1
	6	114		1
	7	114		1
	8	191		1
	9	187		1
	10	103		1
	11	230	1
	12	187	1
	13	174	1
	14	195	1
	15	215	1
	16	286	1
	17	222	1
	18	237	1
	19	286	1
	20	195	1
	21	147	1
	22	159	1
	23	208	1
	24	184	1
	25	174	1
	26	159	1
	27	215	1
	28	208	1

## Sheet: Extended data 1k
		MET	NO MET
	KP-Young	0	29
	KP-Old	4	22

## Sheet: Extended data 1l
	Young males (n=24)	Young Females (n=18)	Old Males (n=21)	Old Females (n=20)
	43.9	34.2	23.2	45.3
	52.5	41.8	8.9	12.7
	54.3	51.4	11.1	13.1
	64.5	60.1	5.7	5.6
	45.7	37.8	9.3	26.1
	42.4	51.3	9.3	17.7
	53.2	45	15.1	28.5
	47.2	51	51.5	15
	65.7	68.7	19.4	12.7
	46.7	53.3	12.7	43.5
	44.4	45.9	22.9	7.6
	53.5	50.3	46.5	31.3
	32	24.3	13.6	9
	51.6	37.8	9.3	14
	48.4	61.8	27	15.1
	46.1	36.4	8.8	14.2
	46	62.7	44.4	12.4
	41.5	38.3	35.1	18.1
	39.7		55.1	6.5
	37.7		36.8	6.4
	62.4		7.4
	24.2
	43.7
	72.2

## Sheet: Extended data 1m
		Days after CRE	Young males (n=24)	Young Females (n=18)	Old Males (n=21)	Old Females (n=20)
	1	193		1
	2	170		1
	3	213		1
	4	157	1
	5	198	1
	6	178	1
	7	198	1
	8	198	1
	9	207	1
	10	198	1
	11	215	1
	12	198	1
	13	215	1
	14	202	1
	15	193	1
	16	164	1
	17	206	1
	18	198	1
	19	193	1
	20	202	1
	21	198	1
	22	140	1
	23	221	1
	24	198		1
	25	164		1
	26	222		1
	27	273		1
	28	229		1
	29	309		1
	30	357		1
	31	242		1
	32	283		1
	33	262	1
	34	229	1
	35	222		1
	36	242		1
	37	273		1
	38	221		1
	39	255		1
	40	273		1
	41	229	1
	42	243	1
	1	247				1
	2	180				1
	3	206				1
	4	143				1
	5	119				1
	6	150				1
	7	151				1
	8	165				1
	9	126				1
	10	129				1
	11	126				1
	12	180				1
	13	165				1
	14	174				1
	15	180				1
	16	180				1
	17	172				1
	18	174				1
	19	157				1
	20	143				1
	21	140			1
	22	143			1
	23	141			1
	24	123			1
	25	125			1
	26	143			1
	27	136			1
	28	106			1
	29	126			1
	30	136			1
	31	180			1
	32	126			1
	33	152			1
	34	185			1
	35	176			1
	36	143			1
	37	185			1
	38	165			1
	39	156			1
	40	185			1
	41	157			1
