# Supplementary material for: Ageing promotes metastasis via activation of the integrated stress response
Source: Nature. 2026 Mar 11;652(8112):1339–48. doi: 10.1038/s41586-026-10216-0 (PMC13128440; doi:10.1038/s41586-026-10216-0)
Supplement: Supplementary file 12 — Source Data Extended Data Fig. 6 [file 41586_2026_10216_MOESM12_ESM.xlsx]

## Sheet: Extended data 6h
	KP-Y Vehicle (n=3)	KP-Y ISRIB (n=3)	KP-O Vehicle (n=6)	KP-O ISRIB (n=6)
	3430000	2030000	220000000	98200000
	563000	5250000	123000000	70100000
	1250000	3640000	111000000	49100000
			50000000	68300000
			133000000	78900000
			177000000	81700000

## Sheet: Extended data 6s
	KP-O sgtom (n=6)	KP-O sgAtf4.2 (n=6)
	16400000	5790000
	10600000	9270000
	11800000	11100000
	16500000	6610000
	14200000	4840000
	11900000	9330000

## Sheet: Extended data 6t
		KP-Y sgtom (n=4)	KP-Y sgAtf4.2 (n=4)	KP-O sgtom (n=6)	KP-O sgAtf4.2 (n=6)
		2.69801	3.3329	44.9089	33.1443
		1.87473	1.62189	50.1733	36.6147
		5.52749	3.03389	41.2707	33.4768
		3.25822	1.17155	51.8513	39.5314
				50.9185	40.018
				53.7277	38.6468
