# Supplementary material for: Ageing promotes metastasis via activation of the integrated stress response
Source: Nature. 2026 Mar 11;652(8112):1339–48. doi: 10.1038/s41586-026-10216-0 (PMC13128440; doi:10.1038/s41586-026-10216-0)
Supplement: Supplementary file 13 — Source Data Extended Data Fig. 9 [file 41586_2026_10216_MOESM13_ESM.xlsx]

## Sheet: Extended data 9g
	KP-Y (n=24)	KP-Y + CB-839 (n=22)	KP-O (n=26)	KP-O + CB-839 (n=18)
	0.26	0.342	0.582	0.64
	0.391	0.38	0.53	0.288
	0.215	0.131	0.71	0.958
	0.246	0.45	0.57	0.71
	0.288	0.425	1.164	0.939
	0.12	0.222	1.048	0.17
	0.423	0.203	0.57	0.61
	0.33	0.125	0.41	0.948
	0.14	0.806	0.49	0.63
	0.821	0.416	0.4	0.441
	0.455	0.519	0.7	0.677
	0.484	0.699	0.714	0.553
	0.616	0.291	0.51	0.332
	0.557	0.543	0.86	1.06
	0.845	0.426	0.33	0.82
	0.475	0.567	0.61	0.521
	0.485	0.332	0.646	0.68
	0.5	0.651	0.711	0.61
	0.025	0.638	0.749
	0.261	0.367	0.513
	0.604	0.369	0.853
	0.402	0.427	0.742
	0.281		0.819
	0.409		0.631
			1.03
			0.797

## Sheet: Extended data 9h
		KP-Y (n=12)	KP-Y + CB-839 (n=11)	KP-O (n=13)	KP-O + CB-839 (n=9)
		0.000141	0	3.26591	0.319191
		0	0	4.86963	0.087292
		0	0.144965	2.55191	0.000102
		0.309774	0	4.53211	2.0056
		0	1.4301	2.26399	1.33063
		0.367225	2.54798	1.2716	0.567155
		1.12992	0.49963	2.83803	0.22416
		2.86146	0.504787	3.21985	1.13073
		2.96292	1.06316	2.0325	1.08583
		2.44074	3.19927	3.88
		2.7313	0.597058	7.87039
		0.53285		3.98391
				14.4063
